# Supplementary material for: Tracing selection signatures in the pig genome gives evidence for selective pressures on a unique curly hair phenotype in Mangalitza
Source: Sci Rep. 2020 Dec 17;10:22142. doi: 10.1038/s41598-020-79037-z (PMC7747725; doi:10.1038/s41598-020-79037-z)
Supplement: Supplementary file 2 — Supplementary Table S1. [file 41598_2020_79037_MOESM2_ESM.xlsx]

## Sheet: Mangalica-specidic ROHR WGS
Tracing selection signatures in the pig genome gives evidence for selective pressures on a unique curly hair phenotype in Mangalitza Kathrin Schachler1, Ottmar Distl1, Julia Metzger1,2 1Institute of Animal Breeding and Genetics, University of Veterinary Medicine Hannover, Hannover 30559, Germany 2Veterinary Functional Genomics Group, RG Development & Disease, Max Planck Institute for Molecular Ge…
SCA	Start ROHR	End ROHR	Gene Start	Gene End	Gene ID
1	1286383	1289750	1193163	1333092	ENSSSCG00000004013
1	7035974	7036500	6891255	7050374	ENSSSCG00000004037
1	7042224	7042224	6891255	7050374	ENSSSCG00000004037
1	8244502	8246452	8243905	8265659	ENSSSCG00000004055
1	8247391	8248815	8243905	8265659	ENSSSCG00000004055
1	8254478	8254534	8243905	8265659	ENSSSCG00000004055
1	8254600	8255599	8243905	8265659	ENSSSCG00000004055
1	8255754	8260920	8243905	8265659	ENSSSCG00000004055
1	8262054	8268459	8243905	8265659	ENSSSCG00000004055
1	8348193	8350872	8348658	8355071	ENSSSCG00000046349
1	8351161	8353068	8348658	8355071	ENSSSCG00000046349
1	8353122	8354031	8348658	8355071	ENSSSCG00000046349
1	14849764	14861665	14795691	14855069	ENSSSCG00000004089
1	14849764	14861665	14855962	14857979	ENSSSCG00000042025
1	14849764	14861665	14858927	14861625	ENSSSCG00000048821
1	14849764	14861665	14855137	14865107	ENSSSCG00000050987
1	14871228	14879210	14866252	14894948	ENSSSCG00000004090
1	14881562	14885159	14866252	14894948	ENSSSCG00000004090
1	14894121	14895439	14866252	14894948	ENSSSCG00000004090
1	14924158	14926780	14908115	15017001	ENSSSCG00000031733
1	14927264	14929031	14908115	15017001	ENSSSCG00000031733
1	14929849	14930913	14908115	15017001	ENSSSCG00000031733
1	14930974	14935893	14908115	15017001	ENSSSCG00000031733
1	14937277	14939677	14908115	15017001	ENSSSCG00000031733
1	14942885	14944889	14908115	15017001	ENSSSCG00000031733
1	14947868	14949955	14908115	15017001	ENSSSCG00000031733
1	14950389	14954812	14908115	15017001	ENSSSCG00000031733
1	14955054	14956985	14908115	15017001	ENSSSCG00000031733
1	14971071	14971405	14908115	15017001	ENSSSCG00000031733
1	14971654	14976109	14908115	15017001	ENSSSCG00000031733
1	14976332	14977238	14908115	15017001	ENSSSCG00000031733
1	14979902	14988992	14908115	15017001	ENSSSCG00000031733
1	14989475	14989535	14908115	15017001	ENSSSCG00000031733
1	14997347	14997347	14908115	15017001	ENSSSCG00000031733
1	15012802	15014588	14908115	15017001	ENSSSCG00000031733
1	15151544	15152426	15140898	15329966	ENSSSCG00000004092
1	15156286	15157698	15140898	15329966	ENSSSCG00000004092
1	15183468	15184702	15140898	15329966	ENSSSCG00000004092
1	15196019	15200498	15140898	15329966	ENSSSCG00000004092
1	15222188	15227948	15140898	15329966	ENSSSCG00000004092
1	15267667	15269879	15140898	15329966	ENSSSCG00000004092
1	15271527	15277367	15140898	15329966	ENSSSCG00000004092
1	15314383	15316729	15140898	15329966	ENSSSCG00000004092
1	15383849	15389719	15341637	15587591	ENSSSCG00000032778
1	15391703	15393357	15341637	15587591	ENSSSCG00000032778
1	15393816	15397547	15341637	15587591	ENSSSCG00000032778
1	15443357	15447906	15341637	15587591	ENSSSCG00000032778
1	15484835	15487721	15341637	15587591	ENSSSCG00000032778
1	15490661	15492545	15341637	15587591	ENSSSCG00000032778
1	15501082	15503532	15341637	15587591	ENSSSCG00000032778
1	15503672	15508217	15341637	15587591	ENSSSCG00000032778
1	15508743	15514431	15341637	15587591	ENSSSCG00000032778
1	15556601	15556601	15341637	15587591	ENSSSCG00000032778
1	15556806	15558910	15341637	15587591	ENSSSCG00000032778
1	15752604	15756776	15756550	15779164	ENSSSCG00000004093
1	15940173	15942565	15865220	15949956	ENSSSCG00000004094
1	17371461	17372820	17306372	17662825	ENSSSCG00000033175
1	17440804	17443909	17306372	17662825	ENSSSCG00000033175
1	17451082	17454282	17306372	17662825	ENSSSCG00000033175
1	17455675	17464991	17306372	17662825	ENSSSCG00000033175
1	17465498	17467084	17306372	17662825	ENSSSCG00000033175
1	17467552	17470221	17306372	17662825	ENSSSCG00000033175
1	17470344	17470404	17306372	17662825	ENSSSCG00000033175
1	17484810	17485580	17306372	17662825	ENSSSCG00000033175
1	17485909	17486812	17306372	17662825	ENSSSCG00000033175
1	17490325	17495564	17306372	17662825	ENSSSCG00000033175
1	17499414	17514348	17306372	17662825	ENSSSCG00000033175
1	17519127	17526150	17306372	17662825	ENSSSCG00000033175
1	17527170	17528694	17306372	17662825	ENSSSCG00000033175
1	17784316	17789007	17780626	17784348	ENSSSCG00000046600
1	17784316	17789007	17786530	17789408	ENSSSCG00000047761
1	19181483	19181525	19173791	19572769	ENSSSCG00000004119
1	19182392	19182449	19173791	19572769	ENSSSCG00000004119
1	19247778	19248839	19173791	19572769	ENSSSCG00000004119
1	19249445	19254140	19173791	19572769	ENSSSCG00000004119
1	19803740	19805009	19755720	20024398	ENSSSCG00000004121
1	21935950	21938919	21913239	22165083	ENSSSCG00000004136
1	21973281	21976403	21913239	22165083	ENSSSCG00000004136
1	26517673	26520595	26509837	26529193	ENSSSCG00000041354
1	26521173	26526683	26509837	26529193	ENSSSCG00000041354
1	26521173	26526683	26523348	26525804	ENSSSCG00000045966
1	26527108	26527538	26509837	26529193	ENSSSCG00000041354
1	26635644	26635658	26622504	26671639	ENSSSCG00000043500
1	27614019	27617749	27606036	27782747	ENSSSCG00000039049
1	28024269	28024905	27958270	28302412	ENSSSCG00000004165
1	28029000	28029000	27958270	28302412	ENSSSCG00000004165
1	28673571	28673890	28566266	28760468	ENSSSCG00000004166
1	28997010	28998986	28968827	29052429	ENSSSCG00000004169
1	29000525	29007012	28968827	29052429	ENSSSCG00000004169
1	29008655	29014359	28968827	29052429	ENSSSCG00000004169
1	29217940	29223124	29186768	29330307	ENSSSCG00000049766
1	29228727	29232775	29186768	29330307	ENSSSCG00000049766
1	29232821	29236491	29186768	29330307	ENSSSCG00000049766
1	29238450	29241790	29186768	29330307	ENSSSCG00000049766
1	29241953	29244182	29186768	29330307	ENSSSCG00000049766
1	32643581	32644538	32635744	32645093	ENSSSCG00000033538
1	33180939	33181429	33146531	33195550	ENSSSCG00000004202
1	33613153	33614871	33527734	33717977	ENSSSCG00000004205
1	38404847	38405348	38014254	39039841	ENSSSCG00000036607
1	252931517	252931720	252754818	252956341	ENSSSCG00000005465
1	252933469	252934890	252754818	252956341	ENSSSCG00000005465
1	253347562	253347919	253202368	253351477	ENSSSCG00000005469
1	253503117	253503249	253428508	253550375	ENSSSCG00000005471
1	253513234	253513286	253428508	253550375	ENSSSCG00000005471
1	253524248	253524927	253428508	253550375	ENSSSCG00000005471
1	253612743	253620477	253618446	253618980	ENSSSCG00000005473
1	270169634	270169777	270042369	270180188	ENSSSCG00000005689
2	7758295	7759797	7751968	7765327	ENSSSCG00000028806
2	8548592	8549566	8512757	8574604	ENSSSCG00000013057
2	8548592	8549566	8511453	8716595	ENSSSCG00000028537
2	8549695	8549714	8512757	8574604	ENSSSCG00000013057
2	8549695	8549714	8511453	8716595	ENSSSCG00000028537
2	8605784	8606311	8511453	8716595	ENSSSCG00000028537
2	8618758	8618995	8511453	8716595	ENSSSCG00000028537
2	8618758	8618995	8609821	8628446	ENSSSCG00000029248
2	8625569	8625855	8511453	8716595	ENSSSCG00000028537
2	8625569	8625855	8609821	8628446	ENSSSCG00000029248
2	8801370	8802563	8802349	8817338	ENSSSCG00000023571
2	8801370	8802563	8782060	8805394	ENSSSCG00000029516
2	10755013	10757889	10738471	10785497	ENSSSCG00000013111
2	26305275	26305410	26287249	26340312	ENSSSCG00000013300
2	26565165	26565165	26487653	26581452	ENSSSCG00000013302
2	26565165	26565165	26548852	26782178	ENSSSCG00000013303
2	28090787	28091347	28081234	28259323	ENSSSCG00000026433
2	33586041	33587090	33561008	33613549	ENSSSCG00000013338
2	33588998	33589816	33561008	33613549	ENSSSCG00000013338
2	33728676	33731185	33617991	33987210	ENSSSCG00000013339
2	33755509	33755905	33617991	33987210	ENSSSCG00000013339
2	33969048	33979329	33617991	33987210	ENSSSCG00000013339
2	33982431	33997650	33617991	33987210	ENSSSCG00000013339
2	34009369	34032167	34016495	34022583	ENSSSCG00000041023
2	34590568	34610488	34587301	34650679	ENSSSCG00000041201
2	34616890	34626613	34587301	34650679	ENSSSCG00000041201
2	34635853	34646083	34587301	34650679	ENSSSCG00000041201
2	34646214	34649333	34587301	34650679	ENSSSCG00000041201
2	36736261	36736429	36711609	36885620	ENSSSCG00000031940
2	37252655	37252708	37171401	37255811	ENSSSCG00000013344
2	37375869	37380906	37379768	37383408	ENSSSCG00000048514
2	37381527	37386191	37379768	37383408	ENSSSCG00000048514
2	38332740	38335249	37809007	38754540	ENSSSCG00000039940
2	38353770	38353808	37809007	38754540	ENSSSCG00000039940
2	38463641	38467635	37809007	38754540	ENSSSCG00000039940
2	38518523	38518728	37809007	38754540	ENSSSCG00000039940
2	38518903	38541622	37809007	38754540	ENSSSCG00000039940
2	38541973	38543756	37809007	38754540	ENSSSCG00000039940
2	38638542	38640910	37809007	38754540	ENSSSCG00000039940
2	39510095	39517537	39266913	40077925	ENSSSCG00000013351
2	41032645	41032775	41028692	41108928	ENSSSCG00000035393
2	43944734	43948230	43843561	44015170	ENSSSCG00000013385
2	52618064	52619435	52586113	52700278	ENSSSCG00000032625
2	52619816	52621055	52586113	52700278	ENSSSCG00000032625
2	83084409	83094312	82761355	83102123	ENSSSCG00000028317
2	101858477	101859266	101384910	101920106	ENSSSCG00000025286
2	107845601	107851199	107814844	107887383	ENSSSCG00000014182
2	110343433	110349004	110338422	110480357	ENSSSCG00000046742
2	110363951	110367668	110338422	110480357	ENSSSCG00000046742
2	110373802	110375659	110338422	110480357	ENSSSCG00000046742
2	110389193	110400637	110338422	110480357	ENSSSCG00000046742
2	114944774	114953359	114930192	114990172	ENSSSCG00000046792
2	114944774	114953359	114936035	115022993	ENSSSCG00000050918
2	114954532	114954532	114930192	114990172	ENSSSCG00000046792
2	114954532	114954532	114936035	115022993	ENSSSCG00000050918
2	114955009	114958096	114930192	114990172	ENSSSCG00000046792
2	114955009	114958096	114936035	115022993	ENSSSCG00000050918
2	114958194	114964384	114930192	114990172	ENSSSCG00000046792
2	114958194	114964384	114936035	115022993	ENSSSCG00000050918
2	114990644	114998363	114936035	115022993	ENSSSCG00000050918
2	114998516	115001981	114936035	115022993	ENSSSCG00000050918
2	115068274	115081256	115077758	115085713	ENSSSCG00000042699
2	115068274	115081256	115056090	115069964	ENSSSCG00000043007
2	115082504	115087882	115077758	115085713	ENSSSCG00000042699
2	116671085	116678011	116287198	116741955	ENSSSCG00000014203
2	117302830	117303301	117235472	117502457	ENSSSCG00000029860
2	117509812	117509870	117505808	117594533	ENSSSCG00000041031
2	117964649	117967302	117871336	118104508	ENSSSCG00000014211
2	118010826	118010858	117871336	118104508	ENSSSCG00000014211
2	118378785	118406163	118385309	118390499	ENSSSCG00000048145
2	127372581	127373886	127279958	127522152	ENSSSCG00000040936
2	129989415	129992604	129880658	130026419	ENSSSCG00000014249
2	132665048	132665149	132535360	132801187	ENSSSCG00000035069
2	132666149	132667611	132535360	132801187	ENSSSCG00000035069
2	137435549	137438674	137366325	137532922	ENSSSCG00000044524
2	137435549	137438674	137427475	137439072	ENSSSCG00000051278
2	138092319	138105828	138097010	138108825	ENSSSCG00000014314
2	138106053	138111886	138097010	138108825	ENSSSCG00000014314
2	138106053	138111886	138109540	138124396	ENSSSCG00000014315
2	138113707	138114328	138109540	138124396	ENSSSCG00000014315
2	138114372	138117313	138109540	138124396	ENSSSCG00000014315
2	138117485	138119502	138109540	138124396	ENSSSCG00000014315
2	139183869	139183950	139018179	139522591	ENSSSCG00000032423
2	139293673	139296807	139018179	139522591	ENSSSCG00000032423
2	141815484	141815576	141662369	141824727	ENSSSCG00000021082
3	3224797	3227226	2814328	3324799	ENSSSCG00000007574
3	3227271	3227997	2814328	3324799	ENSSSCG00000007574
3	3314745	3318025	2814328	3324799	ENSSSCG00000007574
3	3393435	3395630	3383118	3552591	ENSSSCG00000049539
3	3704031	3704594	3641111	3716815	ENSSSCG00000007575
3	4312458	4312916	4158448	4329386	ENSSSCG00000021285
3	4317262	4322557	4158448	4329386	ENSSSCG00000021285
3	5119824	5120301	5113230	5145634	ENSSSCG00000007590
3	5584490	5586987	5570452	5589436	ENSSSCG00000046754
3	12663055	12663074	12657623	12962229	ENSSSCG00000036217
3	15408438	15408553	15026769	15450615	ENSSSCG00000026457
3	20600390	20600405	20545233	21056108	ENSSSCG00000036837
3	26357944	26360476	26305453	26360885	ENSSSCG00000007866
3	27250597	27252221	27158874	27492892	ENSSSCG00000007872
3	32056945	32062167	31938135	32158558	ENSSSCG00000026569
3	36654659	36658976	34939572	37209658	ENSSSCG00000007917
3	50219253	50219916	50215653	50221516	ENSSSCG00000042443
3	53443019	53443019	53281339	53491733	ENSSSCG00000008170
3	54632324	54632324	54135532	54862224	ENSSSCG00000008179
3	55028995	55030016	55017572	55032344	ENSSSCG00000034542
3	110117988	110120517	110111153	110181127	ENSSSCG00000008535
3	110120759	110120759	110111153	110181127	ENSSSCG00000008535
3	110120947	110128076	110111153	110181127	ENSSSCG00000008535
3	111163972	111164307	110897351	111328405	ENSSSCG00000026465
3	111484970	111488806	111453816	111531625	ENSSSCG00000008549
3	111501343	111504149	111453816	111531625	ENSSSCG00000008549
3	111508138	111509624	111453816	111531625	ENSSSCG00000008549
3	111509957	111510555	111453816	111531625	ENSSSCG00000008549
3	111510764	111513850	111453816	111531625	ENSSSCG00000008549
3	111525230	111528502	111453816	111531625	ENSSSCG00000008549
3	112231556	112233218	112155541	112252968	ENSSSCG00000008560
3	117570615	117575035	117463809	117580057	ENSSSCG00000025357
3	119969926	119973834	119951106	119989366	ENSSSCG00000031905
3	128373536	128373875	128369998	128377848	ENSSSCG00000046300
4	18932612	18932707	18690197	19060783	ENSSSCG00000005997
4	18932612	18932707	18908686	19180117	ENSSSCG00000049630
4	20426578	20426582	20143864	20569129	ENSSSCG00000036553
4	20498804	20500053	20143864	20569129	ENSSSCG00000036553
4	20502074	20502956	20143864	20569129	ENSSSCG00000036553
4	31221744	31221916	30734514	31400997	ENSSSCG00000006037
4	31225625	31226068	30734514	31400997	ENSSSCG00000006037
4	31225625	31226068	31225220	31266239	ENSSSCG00000044983
4	31859192	31861350	31606751	32094340	ENSSSCG00000006038
4	31873481	31875227	31606751	32094340	ENSSSCG00000006038
4	32779485	32784645	32701835	32783391	ENSSSCG00000006039
4	95252737	95254025	95230837	95284504	ENSSSCG00000006546
4	95254714	95254714	95230837	95284504	ENSSSCG00000006546
4	105890722	105891534	105868897	105893771	ENSSSCG00000006754
4	107360812	107360812	107348662	107493948	ENSSSCG00000034581
4	108907738	108908339	108907332	108941037	ENSSSCG00000006790
4	108907738	108908339	108896056	108907805	ENSSSCG00000037772
4	108974594	108975996	108974137	108982213	ENSSSCG00000035204
4	109302780	109308482	109306554	109335802	ENSSSCG00000006800
4	109318372	109319511	109306554	109335802	ENSSSCG00000006800
4	109726752	109727462	109722928	109763645	ENSSSCG00000006808
4	109726752	109727462	109721910	109728257	ENSSSCG00000040889
4	112329984	112331537	112287043	112614544	ENSSSCG00000006852
4	116429816	116433139	116429181	116623933	ENSSSCG00000006858
4	116441836	116442020	116429181	116623933	ENSSSCG00000006858
4	116500178	116505751	116429181	116623933	ENSSSCG00000006858
4	116544450	116545894	116429181	116623933	ENSSSCG00000006858
4	116856342	116857624	116800929	116917677	ENSSSCG00000048322
4	117219659	117220340	117188400	117268965	ENSSSCG00000042103
4	117254387	117254387	117188400	117268965	ENSSSCG00000042103
4	119339647	119346608	119267110	119354602	ENSSSCG00000049714
4	119435323	119438447	119437786	119504558	ENSSSCG00000045234
4	119441905	119445834	119437786	119504558	ENSSSCG00000045234
4	119446222	119447258	119437786	119504558	ENSSSCG00000045234
4	119457276	119461251	119437786	119504558	ENSSSCG00000045234
4	119461528	119465601	119437786	119504558	ENSSSCG00000045234
4	119497961	119504164	119437786	119504558	ENSSSCG00000045234
4	119504392	119523888	119437786	119504558	ENSSSCG00000045234
4	119529935	119535567	119525889	119536485	ENSSSCG00000042635
4	119768172	119790842	119790185	119800629	ENSSSCG00000045465
4	119799322	119801743	119790185	119800629	ENSSSCG00000045465
4	119802456	119823162	119819987	119826515	ENSSSCG00000045731
4	119922600	119946554	119931458	120712462	ENSSSCG00000006878
4	119948318	119963897	119931458	120712462	ENSSSCG00000006878
4	119964155	119965596	119931458	120712462	ENSSSCG00000006878
4	119968366	119985581	119931458	120712462	ENSSSCG00000006878
4	119986725	119989689	119931458	120712462	ENSSSCG00000006878
4	119990461	119995117	119931458	120712462	ENSSSCG00000006878
4	120004298	120005835	119931458	120712462	ENSSSCG00000006878
4	120006989	120013471	119931458	120712462	ENSSSCG00000006878
4	120024010	120024183	119931458	120712462	ENSSSCG00000006878
4	120028747	120045740	119931458	120712462	ENSSSCG00000006878
4	120088050	120088341	119931458	120712462	ENSSSCG00000006878
4	120092712	120104046	119931458	120712462	ENSSSCG00000006878
4	120105563	120122274	119931458	120712462	ENSSSCG00000006878
4	120159372	120164508	119931458	120712462	ENSSSCG00000006878
4	120164739	120175465	119931458	120712462	ENSSSCG00000006878
4	120176457	120181400	119931458	120712462	ENSSSCG00000006878
4	120181778	120182142	119931458	120712462	ENSSSCG00000006878
4	120182971	120190591	119931458	120712462	ENSSSCG00000006878
4	120220987	120223889	119931458	120712462	ENSSSCG00000006878
4	120220987	120223889	120220693	120224942	ENSSSCG00000041339
4	120242359	120246238	119931458	120712462	ENSSSCG00000006878
4	120274237	120275243	119931458	120712462	ENSSSCG00000006878
4	120277752	120285594	119931458	120712462	ENSSSCG00000006878
4	120288298	120288373	119931458	120712462	ENSSSCG00000006878
4	120300939	120306885	119931458	120712462	ENSSSCG00000006878
4	120310757	120312634	119931458	120712462	ENSSSCG00000006878
4	120315238	120322896	119931458	120712462	ENSSSCG00000006878
4	120379533	120382085	119931458	120712462	ENSSSCG00000006878
4	120382127	120383094	119931458	120712462	ENSSSCG00000006878
4	120418341	120421209	119931458	120712462	ENSSSCG00000006878
4	120425940	120427550	119931458	120712462	ENSSSCG00000006878
4	120427850	120435744	119931458	120712462	ENSSSCG00000006878
4	120435797	120445126	119931458	120712462	ENSSSCG00000006878
4	120463807	120464849	119931458	120712462	ENSSSCG00000006878
4	120501545	120502456	119931458	120712462	ENSSSCG00000006878
4	120502807	120511351	119931458	120712462	ENSSSCG00000006878
4	120511686	120515320	119931458	120712462	ENSSSCG00000006878
4	120516356	120527463	119931458	120712462	ENSSSCG00000006878
4	120516356	120527463	120520215	120522393	ENSSSCG00000050275
4	120527526	120530699	119931458	120712462	ENSSSCG00000006878
4	120531761	120539333	119931458	120712462	ENSSSCG00000006878
4	120597496	120602973	119931458	120712462	ENSSSCG00000006878
4	120603153	120611876	119931458	120712462	ENSSSCG00000006878
4	120613669	120613804	119931458	120712462	ENSSSCG00000006878
4	120659527	120664106	119931458	120712462	ENSSSCG00000006878
4	120667134	120671614	119931458	120712462	ENSSSCG00000006878
4	120672231	120676993	119931458	120712462	ENSSSCG00000006878
4	120711381	120719968	119931458	120712462	ENSSSCG00000006878
4	122094279	122096329	122091060	122094577	ENSSSCG00000049045
4	122183453	122190826	122187949	122203115	ENSSSCG00000036509
4	122194602	122203388	122187949	122203115	ENSSSCG00000036509
4	122194602	122203388	122196145	122203127	ENSSSCG00000050556
4	122234895	122238835	122232587	122365707	ENSSSCG00000039854
4	122239806	122240715	122232587	122365707	ENSSSCG00000039854
4	122247162	122251249	122232587	122365707	ENSSSCG00000039854
4	122280985	122281332	122232587	122365707	ENSSSCG00000039854
4	122284567	122285796	122232587	122365707	ENSSSCG00000039854
4	122285886	122286811	122232587	122365707	ENSSSCG00000039854
4	122287107	122289007	122232587	122365707	ENSSSCG00000039854
4	122350436	122352787	122343405	122459131	ENSSSCG00000006885
4	122350436	122352787	122232587	122365707	ENSSSCG00000039854
4	122352982	122361465	122343405	122459131	ENSSSCG00000006885
4	122352982	122361465	122232587	122365707	ENSSSCG00000039854
4	122361880	122363034	122343405	122459131	ENSSSCG00000006885
4	122361880	122363034	122232587	122365707	ENSSSCG00000039854
4	122386960	122396263	122343405	122459131	ENSSSCG00000006885
4	122399955	122427763	122343405	122459131	ENSSSCG00000006885
4	122434826	122445019	122343405	122459131	ENSSSCG00000006885
4	122454073	122457017	122343405	122459131	ENSSSCG00000006885
4	122501485	122504902	122504433	122528348	ENSSSCG00000006887
4	122564960	122569975	122530662	122618582	ENSSSCG00000006888
4	122572845	122577812	122530662	122618582	ENSSSCG00000006888
4	122586533	122586925	122530662	122618582	ENSSSCG00000006888
4	122586998	122589621	122530662	122618582	ENSSSCG00000006888
4	122594401	122598111	122530662	122618582	ENSSSCG00000006888
4	122598423	122599589	122530662	122618582	ENSSSCG00000006888
4	122599778	122600370	122530662	122618582	ENSSSCG00000006888
4	122600397	122603458	122530662	122618582	ENSSSCG00000006888
4	122605254	122614407	122530662	122618582	ENSSSCG00000006888
4	122618678	122625207	122621045	122764592	ENSSSCG00000042741
4	122626839	122629364	122621045	122764592	ENSSSCG00000042741
4	122629820	122633735	122621045	122764592	ENSSSCG00000042741
4	122638983	122648549	122621045	122764592	ENSSSCG00000042741
4	122649942	122650417	122621045	122764592	ENSSSCG00000042741
4	122651012	122651183	122621045	122764592	ENSSSCG00000042741
4	122651450	122653283	122621045	122764592	ENSSSCG00000042741
4	122721906	122724506	122621045	122764592	ENSSSCG00000042741
4	123031122	123031193	123005685	123085729	ENSSSCG00000051612
4	123139149	123139364	123085922	123158928	ENSSSCG00000006889
4	123266429	123266910	123202632	123331144	ENSSSCG00000006890
4	124468783	124473051	124367736	124600579	ENSSSCG00000006901
4	124473442	124482435	124367736	124600579	ENSSSCG00000006901
4	124486687	124493091	124367736	124600579	ENSSSCG00000006901
4	124493737	124497221	124367736	124600579	ENSSSCG00000006901
4	124497917	124500499	124367736	124600579	ENSSSCG00000006901
4	124502196	124505281	124367736	124600579	ENSSSCG00000006901
4	124505553	124508272	124367736	124600579	ENSSSCG00000006901
4	124508905	124509520	124367736	124600579	ENSSSCG00000006901
4	124509728	124512701	124367736	124600579	ENSSSCG00000006901
4	124517777	124520733	124367736	124600579	ENSSSCG00000006901
4	124524272	124526487	124367736	124600579	ENSSSCG00000006901
4	124526687	124537196	124367736	124600579	ENSSSCG00000006901
4	124537776	124543843	124367736	124600579	ENSSSCG00000006901
4	124544282	124547333	124367736	124600579	ENSSSCG00000006901
4	124547822	124551593	124367736	124600579	ENSSSCG00000006901
4	124557781	124562214	124367736	124600579	ENSSSCG00000006901
4	124564164	124565805	124367736	124600579	ENSSSCG00000006901
4	124586984	124595336	124367736	124600579	ENSSSCG00000006901
4	124595871	124599947	124367736	124600579	ENSSSCG00000006901
4	124630702	124634277	124629769	124638646	ENSSSCG00000050796
4	125210253	125211299	125101190	125316796	ENSSSCG00000006911
4	125314049	125314312	125101190	125316796	ENSSSCG00000006911
4	125842549	125842552	125740372	125863620	ENSSSCG00000022534
4	126785291	126790063	126766211	126874275	ENSSSCG00000038417
4	126809000	126809946	126766211	126874275	ENSSSCG00000038417
4	126822713	126829974	126766211	126874275	ENSSSCG00000038417
4	126930753	126934173	126931849	127079843	ENSSSCG00000006917
4	126964189	126974492	126931849	127079843	ENSSSCG00000006917
4	127081021	127083810	127071057	127081071	ENSSSCG00000037101
4	128063631	128069014	127997014	128067968	ENSSSCG00000050406
4	128071438	128075848	128071607	128303144	ENSSSCG00000041094
4	128071438	128075848	128071566	128081272	ENSSSCG00000044103
4	128090098	128090098	128071607	128303144	ENSSSCG00000041094
4	128153572	128157854	128071607	128303144	ENSSSCG00000041094
4	128219045	128220548	128071607	128303144	ENSSSCG00000041094
4	128240234	128247098	128071607	128303144	ENSSSCG00000041094
4	128820832	128827290	128823397	128828344	ENSSSCG00000042877
4	128835444	128835628	128834275	128843545	ENSSSCG00000046427
4	129140753	129147638	129104596	129258379	ENSSSCG00000022032
4	129152235	129152632	129104596	129258379	ENSSSCG00000022032
4	129152875	129160107	129104596	129258379	ENSSSCG00000022032
4	129160459	129162251	129104596	129258379	ENSSSCG00000022032
4	129167435	129171850	129104596	129258379	ENSSSCG00000022032
4	129172185	129174017	129104596	129258379	ENSSSCG00000022032
4	129176278	129178185	129104596	129258379	ENSSSCG00000022032
4	129190144	129190283	129104596	129258379	ENSSSCG00000022032
4	129194619	129195057	129104596	129258379	ENSSSCG00000022032
4	129198643	129200834	129104596	129258379	ENSSSCG00000022032
4	129201608	129218949	129104596	129258379	ENSSSCG00000022032
4	129219434	129219528	129104596	129258379	ENSSSCG00000022032
4	129223429	129224048	129104596	129258379	ENSSSCG00000022032
4	129225043	129225205	129104596	129258379	ENSSSCG00000022032
4	129225299	129225926	129104596	129258379	ENSSSCG00000022032
4	129228588	129229879	129104596	129258379	ENSSSCG00000022032
4	129230392	129236686	129104596	129258379	ENSSSCG00000022032
4	129237067	129249034	129104596	129258379	ENSSSCG00000022032
4	129249691	129251851	129104596	129258379	ENSSSCG00000022032
4	129252345	129257483	129104596	129258379	ENSSSCG00000022032
4	129268302	129271259	129258944	129287720	ENSSSCG00000030125
4	129273627	129289841	129258944	129287720	ENSSSCG00000030125
4	129322438	129322909	129321564	129328892	ENSSSCG00000048489
4	129396820	129402313	129396210	129417840	ENSSSCG00000049694
4	129404531	129405035	129396210	129417840	ENSSSCG00000049694
4	129417146	129423071	129396210	129417840	ENSSSCG00000049694
4	129629239	129631742	129475947	129655385	ENSSSCG00000006933
4	129640450	129641656	129475947	129655385	ENSSSCG00000006933
4	129646403	129647003	129475947	129655385	ENSSSCG00000006933
4	129662240	129670661	129670637	129704846	ENSSSCG00000006935
4	129722190	129724810	129721290	129758498	ENSSSCG00000006936
4	129725805	129727368	129721290	129758498	ENSSSCG00000006936
4	129727529	129730427	129721290	129758498	ENSSSCG00000006936
4	129731549	129738521	129721290	129758498	ENSSSCG00000006936
4	129796381	129799570	129796728	129833084	ENSSSCG00000051057
4	129826434	129826894	129796728	129833084	ENSSSCG00000051057
4	129827686	129836722	129796728	129833084	ENSSSCG00000051057
5	7185457	7185856	7148633	7201056	ENSSSCG00000033036
5	12816016	12820909	12754537	13069527	ENSSSCG00000000162
5	12821087	12821101	12754537	13069527	ENSSSCG00000000162
5	12855044	12858127	12754537	13069527	ENSSSCG00000000162
5	12858330	12867661	12754537	13069527	ENSSSCG00000000162
5	12904137	12904186	12754537	13069527	ENSSSCG00000000162
5	13261818	13261838	13246414	13275468	ENSSSCG00000048045
5	14743746	14745128	14720118	14755815	ENSSSCG00000031661
5	14791146	14791186	14768429	14816613	ENSSSCG00000038181
5	15415677	15415769	15347633	15484938	ENSSSCG00000000199
5	16255572	16255716	16244972	16279860	ENSSSCG00000026061
5	16255572	16255716	16177243	16353548	ENSSSCG00000028516
5	16274555	16274649	16244972	16279860	ENSSSCG00000026061
5	16274555	16274649	16177243	16353548	ENSSSCG00000028516
5	17755654	17756805	17749493	17760524	ENSSSCG00000000236
5	17936612	17938178	17936807	17948937	ENSSSCG00000000249
5	18093117	18095631	18090751	18099045	ENSSSCG00000024610
5	18490683	18493237	18487052	18509913	ENSSSCG00000000265
5	18958628	18958628	18930651	19124423	ENSSSCG00000047641
5	18959107	18960639	18930651	19124423	ENSSSCG00000047641
5	61109631	61112095	61107385	61166349	ENSSSCG00000037609
5	61114815	61130942	61107385	61166349	ENSSSCG00000037609
5	61131477	61132654	61107385	61166349	ENSSSCG00000037609
5	61132753	61146513	61107385	61166349	ENSSSCG00000037609
5	61146585	61148239	61107385	61166349	ENSSSCG00000037609
5	61157819	61158254	61107385	61166349	ENSSSCG00000037609
5	61161631	61161920	61107385	61166349	ENSSSCG00000037609
5	62911205	62913620	62913591	62915441	ENSSSCG00000047604
5	66525705	66525705	66443491	66661654	ENSSSCG00000000732
5	66612667	66616298	66443491	66661654	ENSSSCG00000000732
5	71542916	71543116	71299320	71673831	ENSSSCG00000000783
5	72779478	72780316	72574501	72940831	ENSSSCG00000000791
5	76336147	76336974	76113243	76337073	ENSSSCG00000000804
5	79594819	79618670	79593915	79720895	ENSSSCG00000000838
5	79619966	79621250	79593915	79720895	ENSSSCG00000000838
5	79621940	79626309	79593915	79720895	ENSSSCG00000000838
5	80760977	80761352	80694230	80858598	ENSSSCG00000000854
5	82617867	82627439	82557607	82696126	ENSSSCG00000000866
5	82627742	82630144	82557607	82696126	ENSSSCG00000000866
5	82630624	82632560	82557607	82696126	ENSSSCG00000000866
5	82632639	82646543	82557607	82696126	ENSSSCG00000000866
5	82666811	82691286	82557607	82696126	ENSSSCG00000000866
5	85016660	85016765	84080666	85166486	ENSSSCG00000022083
5	88102889	88104555	88031979	88104742	ENSSSCG00000000900
5	88102889	88104555	88104234	88229805	ENSSSCG00000000901
6	3759461	3762631	3724786	3786241	ENSSSCG00000002666
6	3817878	3821001	3786325	3899139	ENSSSCG00000002667
6	3873535	3874060	3786325	3899139	ENSSSCG00000002667
6	3931579	3934734	3881725	3944580	ENSSSCG00000002669
6	4106321	4108565	4099414	4146281	ENSSSCG00000037645
6	4106321	4108565	4108404	4110896	ENSSSCG00000041851
6	4106321	4108565	4108404	4118745	ENSSSCG00000049092
6	4133319	4136667	4099414	4146281	ENSSSCG00000037645
6	4133319	4136667	4129466	4146272	ENSSSCG00000049117
6	4262724	4264059	4237440	4313247	ENSSSCG00000002671
6	4288786	4289406	4237440	4313247	ENSSSCG00000002671
6	4384836	4387176	4333731	4399237	ENSSSCG00000023837
6	4428848	4431584	4412165	4430684	ENSSSCG00000030446
6	4465323	4467752	4457291	4479828	ENSSSCG00000002675
6	4468165	4470085	4457291	4479828	ENSSSCG00000002675
6	4475710	4479455	4457291	4479828	ENSSSCG00000002675
6	4500562	4502988	4479932	4501237	ENSSSCG00000002681
6	4808076	4812251	4808255	5832188	ENSSSCG00000002684
6	4845119	4849175	4808255	5832188	ENSSSCG00000002684
6	4849449	4849500	4808255	5832188	ENSSSCG00000002684
6	4849725	4850839	4808255	5832188	ENSSSCG00000002684
6	4852571	4855734	4808255	5832188	ENSSSCG00000002684
6	4873750	4877689	4808255	5832188	ENSSSCG00000002684
6	4990323	4990350	4808255	5832188	ENSSSCG00000002684
6	5028367	5030838	4808255	5832188	ENSSSCG00000002684
6	5069074	5073474	4808255	5832188	ENSSSCG00000002684
6	5103771	5105402	4808255	5832188	ENSSSCG00000002684
6	5108300	5111078	4808255	5832188	ENSSSCG00000002684
6	5117114	5119175	4808255	5832188	ENSSSCG00000002684
6	5119356	5127846	4808255	5832188	ENSSSCG00000002684
6	5218228	5228441	4808255	5832188	ENSSSCG00000002684
6	5228897	5234868	4808255	5832188	ENSSSCG00000002684
6	5235781	5239950	4808255	5832188	ENSSSCG00000002684
6	5253884	5257841	4808255	5832188	ENSSSCG00000002684
6	5260996	5261224	4808255	5832188	ENSSSCG00000002684
6	5265639	5266594	4808255	5832188	ENSSSCG00000002684
6	5269686	5273373	4808255	5832188	ENSSSCG00000002684
6	5276668	5276791	4808255	5832188	ENSSSCG00000002684
6	5310908	5314924	4808255	5832188	ENSSSCG00000002684
6	5326403	5330585	4808255	5832188	ENSSSCG00000002684
6	5353183	5369254	4808255	5832188	ENSSSCG00000002684
6	5408844	5420965	4808255	5832188	ENSSSCG00000002684
6	5425185	5437479	4808255	5832188	ENSSSCG00000002684
6	5437934	5441590	4808255	5832188	ENSSSCG00000002684
6	5441740	5445703	4808255	5832188	ENSSSCG00000002684
6	5445801	5445886	4808255	5832188	ENSSSCG00000002684
6	5446063	5452094	4808255	5832188	ENSSSCG00000002684
6	5452737	5453799	4808255	5832188	ENSSSCG00000002684
6	5494162	5496906	4808255	5832188	ENSSSCG00000002684
6	5536852	5551831	4808255	5832188	ENSSSCG00000002684
6	5554301	5554334	4808255	5832188	ENSSSCG00000002684
6	5554366	5555600	4808255	5832188	ENSSSCG00000002684
6	5555913	5559658	4808255	5832188	ENSSSCG00000002684
6	5711690	5713634	4808255	5832188	ENSSSCG00000002684
6	5714040	5716597	4808255	5832188	ENSSSCG00000002684
6	5716986	5720861	4808255	5832188	ENSSSCG00000002684
6	5752091	5768047	4808255	5832188	ENSSSCG00000002684
6	5768711	5779041	4808255	5832188	ENSSSCG00000002684
6	5779972	5785101	4808255	5832188	ENSSSCG00000002684
6	5788902	5808007	4808255	5832188	ENSSSCG00000002684
6	5809116	5829056	4808255	5832188	ENSSSCG00000002684
6	6293003	6298792	6292707	6360707	ENSSSCG00000038221
6	6300968	6303668	6292707	6360707	ENSSSCG00000038221
6	6317928	6326006	6292707	6360707	ENSSSCG00000038221
6	6326899	6341592	6292707	6360707	ENSSSCG00000038221
6	6342175	6343700	6292707	6360707	ENSSSCG00000038221
6	6371867	6388602	6387363	6399636	ENSSSCG00000035182
6	6419594	6422971	6421034	6426099	ENSSSCG00000050948
6	6423211	6436128	6433153	6603060	ENSSSCG00000002688
6	6423211	6436128	6421034	6426099	ENSSSCG00000050948
6	6440059	6447716	6433153	6603060	ENSSSCG00000002688
6	6480553	6484751	6433153	6603060	ENSSSCG00000002688
6	6487996	6490467	6433153	6603060	ENSSSCG00000002688
6	6494371	6497092	6433153	6603060	ENSSSCG00000002688
6	6506954	6510104	6433153	6603060	ENSSSCG00000002688
6	6708967	6717177	6654388	6881662	ENSSSCG00000002689
6	8491627	8493388	8492948	8727425	ENSSSCG00000044043
6	8932284	8936777	8911139	9871102	ENSSSCG00000027415
6	8936946	8938010	8911139	9871102	ENSSSCG00000027415
6	9980758	9980758	9957763	10120510	ENSSSCG00000002696
6	13311354	13312749	13298348	13321364	ENSSSCG00000002723
6	13321039	13321561	13298348	13321364	ENSSSCG00000002723
6	14533914	14547869	14535863	14549890	ENSSSCG00000002737
6	14570182	14571259	14570587	14583177	ENSSSCG00000002736
6	14577726	14586892	14570587	14583177	ENSSSCG00000002736
6	14641544	14645001	14633751	14715892	ENSSSCG00000002739
6	14646208	14666415	14633751	14715892	ENSSSCG00000002739
6	14666515	14669518	14633751	14715892	ENSSSCG00000002739
6	26918195	26920621	26919042	27018294	ENSSSCG00000046555
6	26921367	26924285	26919042	27018294	ENSSSCG00000046555
6	26943653	26946331	26919042	27018294	ENSSSCG00000046555
6	26949086	26952352	26919042	27018294	ENSSSCG00000046555
6	26957301	26964745	26919042	27018294	ENSSSCG00000046555
6	26969219	26971091	26919042	27018294	ENSSSCG00000046555
6	27006092	27010028	26919042	27018294	ENSSSCG00000046555
6	27133792	27134173	27108609	27142180	ENSSSCG00000035772
6	27194850	27194942	27182155	27215373	ENSSSCG00000033191
6	27198416	27201119	27182155	27215373	ENSSSCG00000033191
6	30132078	30133683	30124995	30155973	ENSSSCG00000044180
6	30139746	30139746	30124995	30155973	ENSSSCG00000044180
6	36632348	36632623	36557429	36649396	ENSSSCG00000022813
6	36632727	36632868	36557429	36649396	ENSSSCG00000022813
6	36647599	36648265	36557429	36649396	ENSSSCG00000022813
6	37491152	37491152	37443384	37505737	ENSSSCG00000026318
6	37905571	37915717	37850754	37920768	ENSSSCG00000036874
6	74246755	74249757	73297158	74402790	ENSSSCG00000037676
6	76848583	76850688	76688272	76947293	ENSSSCG00000020992
6	76946705	76946722	76688272	76947293	ENSSSCG00000020992
6	77196414	77196799	77161097	77267415	ENSSSCG00000034627
6	77222560	77224836	77161097	77267415	ENSSSCG00000034627
6	77359402	77361832	77350457	77364843	ENSSSCG00000039973
6	77361902	77363078	77350457	77364843	ENSSSCG00000039973
6	77578377	77588997	77568415	77707983	ENSSSCG00000003488
6	77693049	77700589	77568415	77707983	ENSSSCG00000003488
6	77709039	77725436	77718840	77747771	ENSSSCG00000003489
6	77709039	77725436	77708188	77712278	ENSSSCG00000051473
6	78095834	78098282	78077847	78096696	ENSSSCG00000025244
6	78095834	78098282	78093664	78179071	ENSSSCG00000027489
6	78239608	78242507	78241599	78273542	ENSSSCG00000039652
6	78248034	78254959	78241599	78273542	ENSSSCG00000039652
6	78255345	78263706	78241599	78273542	ENSSSCG00000039652
6	78382237	78383636	78365700	78406457	ENSSSCG00000034429
6	78389142	78390885	78365700	78406457	ENSSSCG00000034429
6	78391010	78392060	78391062	78397514	ENSSSCG00000031106
6	78391010	78392060	78365700	78406457	ENSSSCG00000034429
6	78396895	78398725	78391062	78397514	ENSSSCG00000031106
6	78396895	78398725	78365700	78406457	ENSSSCG00000034429
6	78399016	78401652	78365700	78406457	ENSSSCG00000034429
6	78552379	78552560	78552189	78609274	ENSSSCG00000003503
6	78554172	78557702	78552189	78609274	ENSSSCG00000003503
6	78563987	78564078	78552189	78609274	ENSSSCG00000003503
6	78564350	78568482	78552189	78609274	ENSSSCG00000003503
6	78580854	78581384	78552189	78609274	ENSSSCG00000003503
6	79613924	79614030	79588659	79649648	ENSSSCG00000032607
6	87764689	87765866	87763605	87767071	ENSSSCG00000048302
6	98312354	98324585	98278647	98423203	ENSSSCG00000037264
6	99977331	99977331	99216236	100092938	ENSSSCG00000028805
6	101080326	101098448	101094182	101097437	ENSSSCG00000049298
6	137790379	137790607	137595524	138010444	ENSSSCG00000003777
6	147014785	147016180	146989325	147155132	ENSSSCG00000003807
6	147916126	147916500	147775042	148305330	ENSSSCG00000004829
6	149195098	149205435	149161428	149214978	ENSSSCG00000051600
6	149206274	149206588	149161428	149214978	ENSSSCG00000051600
6	149762991	149764897	149747529	149972158	ENSSSCG00000003818
6	149762991	149764897	149763097	149763203	ENSSSCG00000037717
6	150435811	150435995	150245497	150605544	ENSSSCG00000039793
6	150436047	150436576	150245497	150605544	ENSSSCG00000039793
6	150570559	150571473	150245497	150605544	ENSSSCG00000039793
6	150571758	150572578	150245497	150605544	ENSSSCG00000039793
6	150584627	150584741	150245497	150605544	ENSSSCG00000039793
6	150594889	150594966	150245497	150605544	ENSSSCG00000039793
6	150602409	150602907	150245497	150605544	ENSSSCG00000039793
6	150873462	150874275	150835464	151426550	ENSSSCG00000023243
6	150906479	150911728	150835464	151426550	ENSSSCG00000023243
6	154352026	154352026	154157055	154734717	ENSSSCG00000041035
6	154396830	154397017	154157055	154734717	ENSSSCG00000041035
6	154397292	154398366	154157055	154734717	ENSSSCG00000041035
6	154641883	154641973	154157055	154734717	ENSSSCG00000041035
6	154641883	154641973	154640032	154646464	ENSSSCG00000051709
6	158999348	159003282	158988614	159000036	ENSSSCG00000003849
6	158999348	159003282	159002627	159018999	ENSSSCG00000003850
6	165441274	165441301	165406876	165594045	ENSSSCG00000003913
6	165494224	165494273	165406876	165594045	ENSSSCG00000003913
6	165500453	165502097	165406876	165594045	ENSSSCG00000003913
6	165693740	165693971	165671207	165762396	ENSSSCG00000028097
6	165693740	165693971	165671174	165709793	ENSSSCG00000040796
6	165920014	165920014	165874180	165999999	ENSSSCG00000003917
7	13670042	13670042	13498222	13716757	ENSSSCG00000020858
7	17210430	17212981	16945438	17346011	ENSSSCG00000049691
7	17281556	17292275	16945438	17346011	ENSSSCG00000049691
7	17319607	17319655	16945438	17346011	ENSSSCG00000049691
7	17848071	17848403	17845057	17850199	ENSSSCG00000046227
7	17893128	17906226	17891872	17898588	ENSSSCG00000043925
7	18588203	18588313	18467010	18619379	ENSSSCG00000044421
7	19359382	19359404	19351361	19379100	ENSSSCG00000001090
7	19587254	19588784	19585999	19599879	ENSSSCG00000001095
7	19587254	19588784	19587685	19838093	ENSSSCG00000001097
7	19822329	19822329	19587685	19838093	ENSSSCG00000001097
7	23902810	23905755	23900395	23908490	ENSSSCG00000039021
7	45046162	45046162	45015518	45275923	ENSSSCG00000035274
7	45046313	45047144	45015518	45275923	ENSSSCG00000035274
7	52012707	52012707	52001578	52096847	ENSSSCG00000001804
7	85685019	85685548	85679666	85715208	ENSSSCG00000034247
7	85685896	85687540	85679666	85715208	ENSSSCG00000034247
7	85730341	85733995	85731171	85772728	ENSSSCG00000046975
7	85736093	85741944	85731171	85772728	ENSSSCG00000046975
7	85744131	85748221	85731171	85772728	ENSSSCG00000046975
7	99688169	99689569	99514168	99699011	ENSSSCG00000002388
7	110180877	110181393	110118067	110271481	ENSSSCG00000002423
7	121791633	121791633	121791633	121791709	ENSSSCG00000018998
7	121809757	121812222	121811236	121811307	ENSSSCG00000034225
7	121809757	121812222	121812058	121812132	ENSSSCG00000040458
7	121809757	121812222	121810209	121840153	ENSSSCG00000049343
7	121809757	121812222	121793194	121834231	ENSSSCG00000050971
8	6246342	6250407	6210477	6367990	ENSSSCG00000031700
8	6255663	6257635	6210477	6367990	ENSSSCG00000031700
8	7290260	7292240	7290665	7352840	ENSSSCG00000046066
8	7292692	7298599	7290665	7352840	ENSSSCG00000046066
8	7319571	7330941	7290665	7352840	ENSSSCG00000046066
8	7331160	7342686	7290665	7352840	ENSSSCG00000046066
8	8919370	8919375	8774795	9125237	ENSSSCG00000022358
8	14810336	14818154	14756619	15149510	ENSSSCG00000008749
8	14824008	14827771	14756619	15149510	ENSSSCG00000008749
8	14829327	14834075	14756619	15149510	ENSSSCG00000008749
8	14870830	14871743	14756619	15149510	ENSSSCG00000008749
8	14892123	14892795	14756619	15149510	ENSSSCG00000008749
8	14898241	14899895	14756619	15149510	ENSSSCG00000008749
8	14911410	14916410	14756619	15149510	ENSSSCG00000008749
8	14919720	14919720	14756619	15149510	ENSSSCG00000008749
8	14926529	14941388	14756619	15149510	ENSSSCG00000008749
8	16981402	16981402	16897317	17137315	ENSSSCG00000008754
8	17005883	17006076	16897317	17137315	ENSSSCG00000008754
8	18735267	18735685	18724636	18736052	ENSSSCG00000047913
8	27803284	27827872	27771331	27960496	ENSSSCG00000008768
8	27866882	27888361	27771331	27960496	ENSSSCG00000008768
8	27987427	28001534	27998499	28073907	ENSSSCG00000028471
8	28002051	28011783	27998499	28073907	ENSSSCG00000028471
8	28013451	28016513	27998499	28073907	ENSSSCG00000028471
8	28024288	28035020	27998499	28073907	ENSSSCG00000028471
8	28042074	28073788	27998499	28073907	ENSSSCG00000028471
8	28367166	28368998	28328962	28431393	ENSSSCG00000035159
8	28375813	28386239	28328962	28431393	ENSSSCG00000035159
8	28491984	28538771	28515622	28522253	ENSSSCG00000050127
8	28805005	28808148	28801568	29009163	ENSSSCG00000008770
8	28972286	28972738	28801568	29009163	ENSSSCG00000008770
8	28975898	28977228	28801568	29009163	ENSSSCG00000008770
8	28985527	29000159	28801568	29009163	ENSSSCG00000008770
8	29954478	29966902	29955856	29958546	ENSSSCG00000051297
8	30029328	30037711	30024797	30060979	ENSSSCG00000036488
8	30037850	30043979	30024797	30060979	ENSSSCG00000036488
8	30044806	30046475	30024797	30060979	ENSSSCG00000036488
8	30053299	30055383	30024797	30060979	ENSSSCG00000036488
8	30269832	30273632	30114602	30274165	ENSSSCG00000008785
8	34979063	34986845	34747459	35005495	ENSSSCG00000035712
8	37827922	37827922	37797875	37875540	ENSSSCG00000008816
8	38856052	38859282	38806591	38869037	ENSSSCG00000049086
8	38861907	38868768	38806591	38869037	ENSSSCG00000049086
8	38869937	38872036	38869138	38943669	ENSSSCG00000008830
8	38878189	38878701	38869138	38943669	ENSSSCG00000008830
8	71677773	71677773	71673799	71795344	ENSSSCG00000008976
8	74583960	74586513	74574882	74584202	ENSSSCG00000008998
8	74583960	74586513	74553105	74686118	ENSSSCG00000024314
8	74592021	74599894	74594255	74607360	ENSSSCG00000008997
8	74592021	74599894	74553105	74686118	ENSSSCG00000024314
8	85464098	85464137	84811772	85514518	ENSSSCG00000009050
8	87086490	87086866	86880173	87322847	ENSSSCG00000009060
8	87354907	87354920	87319533	87390520	ENSSSCG00000031736
8	87354995	87359149	87319533	87390520	ENSSSCG00000031736
8	105028452	105029565	105015420	105053563	ENSSSCG00000009113
8	105039971	105040018	105015420	105053563	ENSSSCG00000009113
8	105321532	105322805	105221348	105370019	ENSSSCG00000009115
8	113363672	113365132	113363049	113384783	ENSSSCG00000009144
8	113370916	113377549	113363049	113384783	ENSSSCG00000009144
8	113377800	113382972	113363049	113384783	ENSSSCG00000009144
8	118840139	118840396	118814053	119157504	ENSSSCG00000022361
8	121099275	121103220	120918176	121266652	ENSSSCG00000009181
8	121099275	121103220	121020910	121108190	ENSSSCG00000009182
8	121105516	121112054	120918176	121266652	ENSSSCG00000009181
8	121105516	121112054	121020910	121108190	ENSSSCG00000009182
8	124503607	124505089	124149968	124530603	ENSSSCG00000021874
8	124505176	124506309	124149968	124530603	ENSSSCG00000021874
8	124506459	124506972	124149968	124530603	ENSSSCG00000021874
8	128351660	128351660	127731903	128953331	ENSSSCG00000022986
8	128400043	128401082	127731903	128953331	ENSSSCG00000022986
8	128615696	128615741	127731903	128953331	ENSSSCG00000022986
8	128616071	128623170	127731903	128953331	ENSSSCG00000022986
8	128624267	128625147	127731903	128953331	ENSSSCG00000022986
8	128625396	128634243	127731903	128953331	ENSSSCG00000022986
8	128637001	128640885	127731903	128953331	ENSSSCG00000022986
8	128641041	128647263	127731903	128953331	ENSSSCG00000022986
8	130610483	130610499	130594939	130665145	ENSSSCG00000021712
8	130771255	130771391	130748259	130772931	ENSSSCG00000038867
8	131815129	131815129	131728873	131924826	ENSSSCG00000023593
8	132347117	132347192	132249635	132776820	ENSSSCG00000009228
8	132350975	132351297	132249635	132776820	ENSSSCG00000009228
9	576615	580659	570423	580822	ENSSSCG00000044344
9	663061	664313	613729	703385	ENSSSCG00000014568
9	717665	719685	717476	721885	ENSSSCG00000044464
9	719939	720989	717476	721885	ENSSSCG00000044464
9	2601406	2602640	2577487	3075812	ENSSSCG00000014600
9	2602907	2606707	2577487	3075812	ENSSSCG00000014600
9	2607170	2611289	2577487	3075812	ENSSSCG00000014600
9	5669458	5670116	5668276	5675685	ENSSSCG00000049903
9	5670821	5672424	5668276	5675685	ENSSSCG00000049903
9	5675831	5685109	5675742	5692587	ENSSSCG00000048888
9	5687101	5689676	5675742	5692587	ENSSSCG00000048888
9	5689986	5695498	5675742	5692587	ENSSSCG00000048888
9	9218456	9221438	9155209	9280745	ENSSSCG00000021702
9	9225633	9226469	9155209	9280745	ENSSSCG00000021702
9	9231005	9233521	9155209	9280745	ENSSSCG00000021702
9	9231005	9233521	9232919	9233025	ENSSSCG00000038716
9	9233623	9236108	9155209	9280745	ENSSSCG00000021702
9	9236225	9238855	9155209	9280745	ENSSSCG00000021702
9	9621334	9621920	9616456	9630413	ENSSSCG00000014855
9	19688493	19688501	19617291	19734636	ENSSSCG00000014909
9	21730666	21732047	21722035	21761473	ENSSSCG00000014924
9	21737728	21739504	21722035	21761473	ENSSSCG00000014924
9	24246296	24247574	24220448	24362830	ENSSSCG00000041757
9	26989830	26990244	26986230	26997791	ENSSSCG00000041501
9	58847903	58851074	57966239	58968355	ENSSSCG00000015253
9	59156157	59159255	59037708	60140445	ENSSSCG00000037534
9	59352173	59354196	59037708	60140445	ENSSSCG00000037534
9	59359342	59371507	59037708	60140445	ENSSSCG00000037534
9	126825970	126827240	126635041	126847974	ENSSSCG00000043982
9	126844312	126846373	126635041	126847974	ENSSSCG00000043982
9	126905980	126922881	126850148	127342685	ENSSSCG00000035595
9	126924247	126926712	126850148	127342685	ENSSSCG00000035595
9	126927111	126928114	126850148	127342685	ENSSSCG00000035595
9	126933192	126935918	126850148	127342685	ENSSSCG00000035595
9	126946011	126951962	126850148	127342685	ENSSSCG00000035595
9	126978612	126978612	126850148	127342685	ENSSSCG00000035595
9	127003191	127003467	126850148	127342685	ENSSSCG00000035595
9	127003684	127007991	126850148	127342685	ENSSSCG00000035595
9	127021432	127021867	126850148	127342685	ENSSSCG00000035595
9	127025558	127030058	126850148	127342685	ENSSSCG00000035595
9	127109936	127116156	126850148	127342685	ENSSSCG00000035595
9	127190952	127202093	126850148	127342685	ENSSSCG00000035595
9	127203212	127205746	126850148	127342685	ENSSSCG00000035595
9	127264235	127265068	126850148	127342685	ENSSSCG00000035595
9	127274813	127277502	126850148	127342685	ENSSSCG00000035595
9	127278865	127278865	126850148	127342685	ENSSSCG00000035595
9	127281895	127282593	126850148	127342685	ENSSSCG00000035595
9	127332506	127336534	126850148	127342685	ENSSSCG00000035595
9	127563107	127589386	127540542	127826882	ENSSSCG00000015577
9	127598606	127600472	127540542	127826882	ENSSSCG00000015577
9	127604559	127608480	127540542	127826882	ENSSSCG00000015577
9	127604559	127608480	127601385	127608367	ENSSSCG00000015578
9	128065784	128092234	127859051	128162636	ENSSSCG00000023351
9	128126247	128126500	127859051	128162636	ENSSSCG00000023351
9	128130956	128145951	127859051	128162636	ENSSSCG00000023351
9	128145966	128191779	127859051	128162636	ENSSSCG00000023351
9	128362165	128378671	128357160	128659717	ENSSSCG00000023451
9	128378907	128385892	128357160	128659717	ENSSSCG00000023451
9	128386150	128391356	128357160	128659717	ENSSSCG00000023451
9	128422055	128428781	128357160	128659717	ENSSSCG00000023451
9	128457593	128470810	128357160	128659717	ENSSSCG00000023451
9	128475451	128484116	128357160	128659717	ENSSSCG00000023451
9	128494299	128504753	128357160	128659717	ENSSSCG00000023451
9	128626421	128667826	128357160	128659717	ENSSSCG00000023451
9	129014435	129027010	129018046	129031243	ENSSSCG00000047092
9	129112063	129112134	129035739	129248578	ENSSSCG00000015582
9	129131381	129131542	129035739	129248578	ENSSSCG00000015582
9	129131381	129131542	129128904	129134135	ENSSSCG00000050019
9	129270944	129273710	129263520	129317325	ENSSSCG00000015583
9	133167941	133169118	133164440	133185628	ENSSSCG00000015612
9	133265810	133268882	133231451	133278396	ENSSSCG00000015616
9	134492539	134493202	134465715	134492868	ENSSSCG00000045367
9	137004309	137004723	136893351	137056101	ENSSSCG00000015632
10	573502	575074	575074	667434	ENSSSCG00000010801
10	666131	668657	575074	667434	ENSSSCG00000010801
10	818617	821351	819082	829608	ENSSSCG00000043434
10	827647	829417	819082	829608	ENSSSCG00000043434
10	925551	928399	926316	931969	ENSSSCG00000044714
10	929634	935973	926316	931969	ENSSSCG00000044714
10	1000113	1003236	994785	1000562	ENSSSCG00000042675
10	1000113	1003236	995260	1000956	ENSSSCG00000043217
10	1349140	1351447	1340758	1394203	ENSSSCG00000040323
10	1351718	1361454	1340758	1394203	ENSSSCG00000040323
10	1362075	1363449	1340758	1394203	ENSSSCG00000040323
10	1363913	1375205	1340758	1394203	ENSSSCG00000040323
10	11481031	11481134	11466004	11486974	ENSSSCG00000010836
10	11481476	11481593	11466004	11486974	ENSSSCG00000010836
10	11586051	11586472	11526619	11709888	ENSSSCG00000035479
10	11789011	11789378	11746559	11835219	ENSSSCG00000034164
10	11803096	11803275	11746559	11835219	ENSSSCG00000034164
10	12028903	12029187	11950900	12322360	ENSSSCG00000010840
10	12144848	12145405	11950900	12322360	ENSSSCG00000010840
10	12229825	12229910	11950900	12322360	ENSSSCG00000010840
10	12348029	12348234	12322434	12363504	ENSSSCG00000046498
10	12486508	12487133	12431982	12490409	ENSSSCG00000025686
10	12929202	12930610	12819576	12960992	ENSSSCG00000034972
10	13050481	13050481	13047856	13109335	ENSSSCG00000051138
10	13066448	13067639	13047856	13109335	ENSSSCG00000051138
10	13298447	13300468	13249178	13337447	ENSSSCG00000031483
10	13421909	13423009	13421026	13430569	ENSSSCG00000045740
10	13424502	13426935	13426598	13432131	ENSSSCG00000042217
10	13424502	13426935	13421026	13430569	ENSSSCG00000045740
10	13510884	13510889	13446426	13609303	ENSSSCG00000038646
10	17977835	17978114	17711443	18219870	ENSSSCG00000010879
10	18027702	18027810	17711443	18219870	ENSSSCG00000010879
10	18586096	18586096	18267603	19019537	ENSSSCG00000022034
10	18589400	18590438	18267603	19019537	ENSSSCG00000022034
10	18591093	18591235	18267603	19019537	ENSSSCG00000022034
10	18707936	18711040	18267603	19019537	ENSSSCG00000022034
10	18712582	18716136	18267603	19019537	ENSSSCG00000022034
10	18719703	18723099	18267603	19019537	ENSSSCG00000022034
10	22604872	22607505	22579834	22668871	ENSSSCG00000040123
10	25273747	25275622	25273520	25274506	ENSSSCG00000031186
10	25309893	25311101	25283932	25341645	ENSSSCG00000011167
10	29452566	29452608	29440145	29590454	ENSSSCG00000010957
10	38360001	38361904	38357621	38361689	ENSSSCG00000046866
10	45863747	45864630	45861250	45863837	ENSSSCG00000049692
10	46211896	46217261	46132914	46303365	ENSSSCG00000011046
10	46217390	46228766	46132914	46303365	ENSSSCG00000011046
10	46228904	46231653	46132914	46303365	ENSSSCG00000011046
10	46231831	46234362	46132914	46303365	ENSSSCG00000011046
10	46234469	46239221	46132914	46303365	ENSSSCG00000011046
10	46271755	46279725	46132914	46303365	ENSSSCG00000011046
10	46296268	46296457	46132914	46303365	ENSSSCG00000011046
10	46297250	46300878	46132914	46303365	ENSSSCG00000011046
10	46301341	46310234	46132914	46303365	ENSSSCG00000011046
10	46482440	46485320	46449779	46601093	ENSSSCG00000011047
10	46485822	46489743	46449779	46601093	ENSSSCG00000011047
10	47508417	47508417	47385718	48049718	ENSSSCG00000011056
10	49377976	49379669	49313641	49390926	ENSSSCG00000011060
10	49380464	49389039	49313641	49390926	ENSSSCG00000011060
10	49886643	49886696	49862312	50202453	ENSSSCG00000038536
10	51017287	51020796	50706711	51205618	ENSSSCG00000011075
10	51020849	51021386	50706711	51205618	ENSSSCG00000011075
10	51021600	51022205	50706711	51205618	ENSSSCG00000011075
10	51039387	51039387	50706711	51205618	ENSSSCG00000011075
10	51139389	51148664	50706711	51205618	ENSSSCG00000011075
10	53665669	53671313	53604600	53958047	ENSSSCG00000011090
10	53673287	53685995	53604600	53958047	ENSSSCG00000011090
10	53735548	53736701	53604600	53958047	ENSSSCG00000011090
10	53907119	53907348	53604600	53958047	ENSSSCG00000011090
10	54624709	54624838	54268440	54675927	ENSSSCG00000032444
10	54808312	54814857	54783056	55380957	ENSSSCG00000040615
10	54816809	54817222	54783056	55380957	ENSSSCG00000040615
10	54826775	54827300	54783056	55380957	ENSSSCG00000040615
10	54827425	54827426	54783056	55380957	ENSSSCG00000040615
10	54885897	54896010	54783056	55380957	ENSSSCG00000040615
10	54905916	54910381	54783056	55380957	ENSSSCG00000040615
10	54910571	54913110	54783056	55380957	ENSSSCG00000040615
10	54913190	54916466	54783056	55380957	ENSSSCG00000040615
10	54916680	54921242	54783056	55380957	ENSSSCG00000040615
10	54921327	54921368	54783056	55380957	ENSSSCG00000040615
10	54923861	54924409	54783056	55380957	ENSSSCG00000040615
10	54924640	54928680	54783056	55380957	ENSSSCG00000040615
10	54938300	54941609	54783056	55380957	ENSSSCG00000040615
10	54957740	54958316	54783056	55380957	ENSSSCG00000040615
10	54958387	54963011	54783056	55380957	ENSSSCG00000040615
10	54977038	54977966	54783056	55380957	ENSSSCG00000040615
10	54979514	54981930	54783056	55380957	ENSSSCG00000040615
10	54994751	54995347	54783056	55380957	ENSSSCG00000040615
10	54995593	54996271	54783056	55380957	ENSSSCG00000040615
10	55031286	55036405	54783056	55380957	ENSSSCG00000040615
10	55036488	55046283	54783056	55380957	ENSSSCG00000040615
10	55046393	55053722	54783056	55380957	ENSSSCG00000040615
10	55053796	55066167	54783056	55380957	ENSSSCG00000040615
10	55072013	55072988	54783056	55380957	ENSSSCG00000040615
10	55092728	55095825	54783056	55380957	ENSSSCG00000040615
10	55096192	55099271	54783056	55380957	ENSSSCG00000040615
10	55119622	55119632	54783056	55380957	ENSSSCG00000040615
10	55121967	55134639	54783056	55380957	ENSSSCG00000040615
10	55135080	55137936	54783056	55380957	ENSSSCG00000040615
10	55139886	55146456	54783056	55380957	ENSSSCG00000040615
10	55149423	55149501	54783056	55380957	ENSSSCG00000040615
10	55151019	55157047	54783056	55380957	ENSSSCG00000040615
10	55157252	55171507	54783056	55380957	ENSSSCG00000040615
10	55219143	55221733	54783056	55380957	ENSSSCG00000040615
10	55233193	55234432	54783056	55380957	ENSSSCG00000040615
10	55235041	55259569	54783056	55380957	ENSSSCG00000040615
10	55260065	55263786	54783056	55380957	ENSSSCG00000040615
10	55265870	55266126	54783056	55380957	ENSSSCG00000040615
10	55279697	55295014	54783056	55380957	ENSSSCG00000040615
10	55296653	55297426	54783056	55380957	ENSSSCG00000040615
10	55297508	55299466	54783056	55380957	ENSSSCG00000040615
10	55299739	55305681	54783056	55380957	ENSSSCG00000040615
10	55306237	55310283	54783056	55380957	ENSSSCG00000040615
10	55314478	55331218	54783056	55380957	ENSSSCG00000040615
10	55334376	55345694	54783056	55380957	ENSSSCG00000040615
10	55347221	55351423	54783056	55380957	ENSSSCG00000040615
10	55389426	55394968	55393224	55503058	ENSSSCG00000050299
10	55395214	55401978	55393224	55503058	ENSSSCG00000050299
10	55402219	55404238	55393224	55503058	ENSSSCG00000050299
10	55406244	55408625	55393224	55503058	ENSSSCG00000050299
10	55408878	55416019	55393224	55503058	ENSSSCG00000050299
10	55416075	55420028	55393224	55503058	ENSSSCG00000050299
10	55420446	55436786	55393224	55503058	ENSSSCG00000050299
10	55439657	55443033	55393224	55503058	ENSSSCG00000050299
10	55443228	55451626	55393224	55503058	ENSSSCG00000050299
10	55456976	55457746	55393224	55503058	ENSSSCG00000050299
10	55457942	55459444	55393224	55503058	ENSSSCG00000050299
10	55459553	55469553	55393224	55503058	ENSSSCG00000050299
10	55820737	55821897	55708652	55854257	ENSSSCG00000033395
10	55926429	55928058	55910357	56052450	ENSSSCG00000032896
10	55928167	55935424	55910357	56052450	ENSSSCG00000032896
10	55935613	55937075	55910357	56052450	ENSSSCG00000032896
10	55938056	55960512	55910357	56052450	ENSSSCG00000032896
10	55960888	55964449	55910357	56052450	ENSSSCG00000032896
10	55964587	55982392	55910357	56052450	ENSSSCG00000032896
10	55982568	55988008	55910357	56052450	ENSSSCG00000032896
10	55991597	56000126	55910357	56052450	ENSSSCG00000032896
10	56000531	56004044	55910357	56052450	ENSSSCG00000032896
10	56005286	56006268	55910357	56052450	ENSSSCG00000032896
10	56007428	56021894	55910357	56052450	ENSSSCG00000032896
10	56022659	56026783	55910357	56052450	ENSSSCG00000032896
10	56027679	56037982	55910357	56052450	ENSSSCG00000032896
10	56047528	56050335	55910357	56052450	ENSSSCG00000032896
10	56062912	56066927	56062917	56076126	ENSSSCG00000048861
10	56067729	56068445	56062917	56076126	ENSSSCG00000048861
10	56072944	56083461	56078398	56173795	ENSSSCG00000011101
10	56072944	56083461	56062917	56076126	ENSSSCG00000048861
10	56084134	56092930	56078398	56173795	ENSSSCG00000011101
10	56093105	56101636	56078398	56173795	ENSSSCG00000011101
10	56102229	56103902	56078398	56173795	ENSSSCG00000011101
10	56104603	56110176	56078398	56173795	ENSSSCG00000011101
10	56104603	56110176	56106184	56108618	ENSSSCG00000042087
10	56113103	56125697	56078398	56173795	ENSSSCG00000011101
10	57434845	57435486	56967424	57600466	ENSSSCG00000011103
10	57435629	57438080	56967424	57600466	ENSSSCG00000011103
10	58988425	58988425	58891749	58995991	ENSSSCG00000042115
10	59468381	59468433	59205262	59630102	ENSSSCG00000011111
10	61301156	61307491	61189140	61402242	ENSSSCG00000049709
10	62439757	62439822	62153779	62568930	ENSSSCG00000043083
10	62941280	62950561	62797466	62951941	ENSSSCG00000043907
10	63618459	63618521	63599632	63635969	ENSSSCG00000033095
10	66157063	66160535	66157252	66161034	ENSSSCG00000047695
11	3616841	3617021	3278071	3793881	ENSSSCG00000035421
11	3617267	3617702	3278071	3793881	ENSSSCG00000035421
11	5787714	5790105	5620700	5795264	ENSSSCG00000009320
11	5790376	5792117	5620700	5795264	ENSSSCG00000009320
11	8503204	8503258	8343265	8765082	ENSSSCG00000009338
11	8527001	8528049	8343265	8765082	ENSSSCG00000009338
11	8538442	8539687	8343265	8765082	ENSSSCG00000009338
11	8539938	8543335	8343265	8765082	ENSSSCG00000009338
11	8543468	8550647	8343265	8765082	ENSSSCG00000009338
11	8554231	8556270	8343265	8765082	ENSSSCG00000009338
11	8653897	8654670	8343265	8765082	ENSSSCG00000009338
11	9569563	9573164	9520115	9618706	ENSSSCG00000009348
11	9573561	9574401	9520115	9618706	ENSSSCG00000009348
11	9574917	9578062	9520115	9618706	ENSSSCG00000009348
11	9574917	9578062	9578053	9690651	ENSSSCG00000046579
11	9578313	9581739	9520115	9618706	ENSSSCG00000009348
11	9578313	9581739	9578053	9690651	ENSSSCG00000046579
11	9584765	9584852	9520115	9618706	ENSSSCG00000009348
11	9584765	9584852	9578053	9690651	ENSSSCG00000046579
11	9586785	9588077	9520115	9618706	ENSSSCG00000009348
11	9586785	9588077	9578053	9690651	ENSSSCG00000046579
11	11248341	11248750	11084534	11722852	ENSSSCG00000034348
11	11584758	11586009	11084534	11722852	ENSSSCG00000034348
11	11879190	11879243	11815803	12198630	ENSSSCG00000033919
11	17974288	17977089	17947850	18033787	ENSSSCG00000024125
11	20707333	20707421	20688596	20906608	ENSSSCG00000009408
11	21520155	21520247	21501549	21562077	ENSSSCG00000038733
11	21520456	21520456	21501549	21562077	ENSSSCG00000038733
11	22251660	22251798	22230989	22267358	ENSSSCG00000009419
11	23664587	23664605	23237697	23894727	ENSSSCG00000021818
11	24032360	24032896	23994030	24087067	ENSSSCG00000038251
11	24794886	24795531	24784407	24971045	ENSSSCG00000009431
11	24828938	24829950	24784407	24971045	ENSSSCG00000009431
11	24830778	24833771	24784407	24971045	ENSSSCG00000009431
11	24836812	24837418	24784407	24971045	ENSSSCG00000009431
11	24839169	24845274	24784407	24971045	ENSSSCG00000009431
11	25187474	25188453	25064656	25459728	ENSSSCG00000029837
11	25189033	25190442	25064656	25459728	ENSSSCG00000029837
11	26724847	26724847	26723008	26935650	ENSSSCG00000036916
11	26809207	26809247	26723008	26935650	ENSSSCG00000036916
11	41764999	41772606	41771293	41776454	ENSSSCG00000048008
11	41774012	41789598	41775119	41778002	ENSSSCG00000041007
11	41774012	41789598	41771293	41776454	ENSSSCG00000048008
11	42067923	42079794	42033842	42419770	ENSSSCG00000009456
11	42079965	42087563	42033842	42419770	ENSSSCG00000009456
11	42090680	42092562	42033842	42419770	ENSSSCG00000009456
11	42097058	42104833	42033842	42419770	ENSSSCG00000009456
11	42105944	42108954	42033842	42419770	ENSSSCG00000009456
11	42113724	42142670	42033842	42419770	ENSSSCG00000009456
11	61270538	61278765	60791032	62146238	ENSSSCG00000031946
11	61286687	61291142	60791032	62146238	ENSSSCG00000031946
11	61553912	61561133	60791032	62146238	ENSSSCG00000031946
11	61561312	61561422	60791032	62146238	ENSSSCG00000031946
11	61561923	61567981	60791032	62146238	ENSSSCG00000031946
11	62679438	62679505	62438652	63560903	ENSSSCG00000009489
11	63180632	63183870	62438652	63560903	ENSSSCG00000009489
11	63183919	63184180	62438652	63560903	ENSSSCG00000009489
11	63184242	63190175	62438652	63560903	ENSSSCG00000009489
11	63190283	63202433	62438652	63560903	ENSSSCG00000009489
11	63313914	63316709	62438652	63560903	ENSSSCG00000009489
11	63346318	63347817	62438652	63560903	ENSSSCG00000009489
11	63359644	63359839	62438652	63560903	ENSSSCG00000009489
11	63359981	63360162	62438652	63560903	ENSSSCG00000009489
11	63361527	63361785	62438652	63560903	ENSSSCG00000009489
11	63401781	63409557	62438652	63560903	ENSSSCG00000009489
11	63409832	63413632	62438652	63560903	ENSSSCG00000009489
11	63505776	63508090	62438652	63560903	ENSSSCG00000009489
11	65582157	65582577	65516296	66186846	ENSSSCG00000009503
11	68076379	68079210	67764009	68130255	ENSSSCG00000022112
11	68084582	68084713	67764009	68130255	ENSSSCG00000022112
11	69157402	69157432	68920929	69301533	ENSSSCG00000009522
11	69162290	69166222	68920929	69301533	ENSSSCG00000009522
11	69736012	69743584	69710364	70022727	ENSSSCG00000038949
11	69743998	69745297	69710364	70022727	ENSSSCG00000038949
11	69745585	69748053	69710364	70022727	ENSSSCG00000038949
11	73973809	73977738	73973475	73981529	ENSSSCG00000045311
11	73977923	73983190	73973475	73981529	ENSSSCG00000045311
11	74270605	74279826	74267479	74295980	ENSSSCG00000045152
11	74279922	74281302	74267479	74295980	ENSSSCG00000045152
11	74283952	74286388	74267479	74295980	ENSSSCG00000045152
11	74288263	74289062	74267479	74295980	ENSSSCG00000045152
11	74289191	74289343	74267479	74295980	ENSSSCG00000045152
11	75062306	75066004	74743587	75344030	ENSSSCG00000040130
11	75067761	75070145	74743587	75344030	ENSSSCG00000040130
11	75788559	75789471	75739318	76135265	ENSSSCG00000009543
11	75926963	75928525	75739318	76135265	ENSSSCG00000009543
11	75932150	75942891	75739318	76135265	ENSSSCG00000009543
11	75945017	75945081	75739318	76135265	ENSSSCG00000009543
11	77051822	77054294	76997516	77161615	ENSSSCG00000009545
11	77258243	77259728	77229970	77265272	ENSSSCG00000031757
11	77340780	77340970	77323357	77356113	ENSSSCG00000033732
11	77340991	77348930	77323357	77356113	ENSSSCG00000033732
11	77369640	77372587	77367302	77377997	ENSSSCG00000036545
12	5518027	5520126	5514413	5521666	ENSSSCG00000017196
12	7778549	7780019	7764051	7789410	ENSSSCG00000017249
12	7778549	7780019	7759820	8204247	ENSSSCG00000037754
12	8238785	8239164	8232860	8244850	ENSSSCG00000051692
12	8306536	8306536	8243627	8585314	ENSSSCG00000033537
12	8352932	8355845	8243627	8585314	ENSSSCG00000033537
12	8476936	8478026	8243627	8585314	ENSSSCG00000033537
12	8476936	8478026	8476242	8480671	ENSSSCG00000046489
12	8478687	8482298	8243627	8585314	ENSSSCG00000033537
12	8478687	8482298	8476242	8480671	ENSSSCG00000046489
12	8524670	8527185	8243627	8585314	ENSSSCG00000033537
12	8553183	8553494	8243627	8585314	ENSSSCG00000033537
12	8567715	8570423	8243627	8585314	ENSSSCG00000033537
12	8657553	8660266	8647889	8731432	ENSSSCG00000050015
12	8751664	8762755	8736112	8879203	ENSSSCG00000044587
12	8766512	8772774	8736112	8879203	ENSSSCG00000044587
12	8781723	8784328	8736112	8879203	ENSSSCG00000044587
12	8784373	8785615	8736112	8879203	ENSSSCG00000044587
12	8786770	8795611	8736112	8879203	ENSSSCG00000044587
12	8800424	8807887	8736112	8879203	ENSSSCG00000044587
12	8811696	8818951	8736112	8879203	ENSSSCG00000044587
12	8868850	8870186	8736112	8879203	ENSSSCG00000044587
12	8871023	8876218	8736112	8879203	ENSSSCG00000044587
12	8878149	8879751	8736112	8879203	ENSSSCG00000044587
12	13308974	13310265	13288544	13328017	ENSSSCG00000036461
12	25011349	25013115	24987347	25022616	ENSSSCG00000017542
12	25011349	25013115	24867138	25088925	ENSSSCG00000017543
12	34911401	34914845	34815475	34912766	ENSSSCG00000017645
12	53714223	53714223	53647576	53781557	ENSSSCG00000038144
12	54140409	54142944	54089472	54308355	ENSSSCG00000017993
12	54962692	54963929	54752507	54973515	ENSSSCG00000039056
12	56094385	56097747	56045140	56358236	ENSSSCG00000018015
12	56108305	56112519	56045140	56358236	ENSSSCG00000018015
12	56268898	56269908	56045140	56358236	ENSSSCG00000018015
13	2342461	2356154	2260454	2402195	ENSSSCG00000038215
13	2359217	2371862	2260454	2402195	ENSSSCG00000038215
13	2450613	2459569	2452224	2504573	ENSSSCG00000030697
13	2462673	2464542	2452224	2504573	ENSSSCG00000030697
13	2464861	2484157	2452224	2504573	ENSSSCG00000030697
13	2498002	2500512	2452224	2504573	ENSSSCG00000030697
13	2501051	2507069	2506135	2585550	ENSSSCG00000024938
13	2501051	2507069	2452224	2504573	ENSSSCG00000030697
13	2521905	2527849	2506135	2585550	ENSSSCG00000024938
13	2533617	2537984	2506135	2585550	ENSSSCG00000024938
13	2547606	2555556	2506135	2585550	ENSSSCG00000024938
13	2564791	2572407	2506135	2585550	ENSSSCG00000024938
13	2580722	2583476	2506135	2585550	ENSSSCG00000024938
13	2688630	2693100	2677739	2755331	ENSSSCG00000028911
13	2719877	2721890	2677739	2755331	ENSSSCG00000028911
13	2726595	2730889	2677739	2755331	ENSSSCG00000028911
13	2739008	2742298	2677739	2755331	ENSSSCG00000028911
13	2742467	2743978	2677739	2755331	ENSSSCG00000028911
13	2753936	2765437	2677739	2755331	ENSSSCG00000028911
13	2765955	2773480	2766361	2840902	ENSSSCG00000011192
13	4108650	4119549	4035026	4738397	ENSSSCG00000011199
13	4108650	4119549	3992835	4201569	ENSSSCG00000029811
13	4135356	4136664	4035026	4738397	ENSSSCG00000011199
13	4135356	4136664	3992835	4201569	ENSSSCG00000029811
13	4437426	4441122	4035026	4738397	ENSSSCG00000011199
13	4453792	4459306	4035026	4738397	ENSSSCG00000011199
13	4460936	4478292	4035026	4738397	ENSSSCG00000011199
13	4479010	4488222	4035026	4738397	ENSSSCG00000011199
13	4535293	4535334	4035026	4738397	ENSSSCG00000011199
13	4538954	4540003	4035026	4738397	ENSSSCG00000011199
13	4540281	4544789	4035026	4738397	ENSSSCG00000011199
13	4544821	4547823	4035026	4738397	ENSSSCG00000011199
13	4715180	4717860	4035026	4738397	ENSSSCG00000011199
13	10688486	10690889	10686485	10716100	ENSSSCG00000024296
13	10762229	10762229	10756926	10791210	ENSSSCG00000027017
13	10936756	10936760	10900718	11359544	ENSSSCG00000036033
13	12929031	12929305	12929160	12936406	ENSSSCG00000042158
13	13130133	13138594	13129904	13182657	ENSSSCG00000047785
13	13148388	13154479	13129904	13182657	ENSSSCG00000047785
13	13363761	13373385	13327220	13420223	ENSSSCG00000011216
13	13406579	13407869	13327220	13420223	ENSSSCG00000011216
13	13417993	13420576	13327220	13420223	ENSSSCG00000011216
13	13856875	13856875	13751726	13930483	ENSSSCG00000011217
13	13871214	13874961	13751726	13930483	ENSSSCG00000011217
13	13875313	13883396	13751726	13930483	ENSSSCG00000011217
13	13892486	13892636	13751726	13930483	ENSSSCG00000011217
13	13893648	13898204	13751726	13930483	ENSSSCG00000011217
13	13901069	13909073	13751726	13930483	ENSSSCG00000011217
13	13909478	13912591	13751726	13930483	ENSSSCG00000011217
13	13950788	13959290	13933711	14043068	ENSSSCG00000011218
13	13965985	13975319	13933711	14043068	ENSSSCG00000011218
13	14017158	14029316	13933711	14043068	ENSSSCG00000011218
13	14031559	14033925	13933711	14043068	ENSSSCG00000011218
13	14331017	14332067	14218090	14347584	ENSSSCG00000041500
13	14386083	14386590	14373827	14393727	ENSSSCG00000048827
13	14461997	14462426	14457549	14475843	ENSSSCG00000045557
13	14742706	14743779	14682380	14762273	ENSSSCG00000041813
13	15066596	15067020	15063673	15070734	ENSSSCG00000049510
13	15178065	15180088	15176413	15188306	ENSSSCG00000033794
13	15181016	15185337	15176413	15188306	ENSSSCG00000033794
13	17857844	17864503	17651165	18031518	ENSSSCG00000011230
13	17865942	17871599	17651165	18031518	ENSSSCG00000011230
13	17876940	17877073	17651165	18031518	ENSSSCG00000011230
13	17908089	17908218	17651165	18031518	ENSSSCG00000011230
13	17913711	17914050	17651165	18031518	ENSSSCG00000011230
13	17931817	17931817	17651165	18031518	ENSSSCG00000011230
13	17948174	17948438	17651165	18031518	ENSSSCG00000011230
13	17948554	17948958	17651165	18031518	ENSSSCG00000011230
13	18531155	18532916	18506194	18558007	ENSSSCG00000011233
13	18533230	18533648	18506194	18558007	ENSSSCG00000011233
13	18697074	18699853	18649746	18736075	ENSSSCG00000032220
13	18705715	18705715	18649746	18736075	ENSSSCG00000032220
13	18814872	18814890	18761445	18830563	ENSSSCG00000036996
13	18825933	18825933	18761445	18830563	ENSSSCG00000036996
13	18919743	18927886	18878612	18953146	ENSSSCG00000024119
13	18928080	18928734	18878612	18953146	ENSSSCG00000024119
13	18928904	18930025	18878612	18953146	ENSSSCG00000024119
13	18930332	18933211	18878612	18953146	ENSSSCG00000024119
13	18933243	18951076	18878612	18953146	ENSSSCG00000024119
13	18952835	18954717	18878612	18953146	ENSSSCG00000024119
13	19009695	19009715	18995154	19040298	ENSSSCG00000039054
13	19015750	19019490	18995154	19040298	ENSSSCG00000039054
13	19047180	19050098	19040070	19085179	ENSSSCG00000039358
13	19050416	19052227	19040070	19085179	ENSSSCG00000039358
13	19052385	19056969	19040070	19085179	ENSSSCG00000039358
13	19058931	19062914	19040070	19085179	ENSSSCG00000039358
13	19063012	19063834	19040070	19085179	ENSSSCG00000039358
13	19083744	19084031	19040070	19085179	ENSSSCG00000039358
13	19124494	19174736	19127358	19221241	ENSSSCG00000039802
13	19174778	19179666	19127358	19221241	ENSSSCG00000039802
13	19183583	19188499	19127358	19221241	ENSSSCG00000039802
13	19233619	19252477	19204947	19276969	ENSSSCG00000011235
13	19252637	19290722	19204947	19276969	ENSSSCG00000011235
13	19333672	19337821	19305180	19510585	ENSSSCG00000011236
13	19414078	19455781	19305180	19510585	ENSSSCG00000011236
13	19456130	19473859	19305180	19510585	ENSSSCG00000011236
13	19474048	19474571	19305180	19510585	ENSSSCG00000011236
13	19476609	19493186	19305180	19510585	ENSSSCG00000011236
13	19498225	19502154	19305180	19510585	ENSSSCG00000011236
13	19623856	19624233	19597108	19698270	ENSSSCG00000011237
13	19657485	19658013	19597108	19698270	ENSSSCG00000011237
13	19659578	19663385	19597108	19698270	ENSSSCG00000011237
13	19678782	19692793	19597108	19698270	ENSSSCG00000011237
13	19692933	19696617	19597108	19698270	ENSSSCG00000011237
13	19696684	19704191	19597108	19698270	ENSSSCG00000011237
13	19976402	20002074	19943925	20080332	ENSSSCG00000047854
13	20010120	20013575	19943925	20080332	ENSSSCG00000047854
13	20026675	20030830	19943925	20080332	ENSSSCG00000047854
13	20031031	20031079	19943925	20080332	ENSSSCG00000047854
13	20031673	20035441	19943925	20080332	ENSSSCG00000047854
13	20035495	20035683	19943925	20080332	ENSSSCG00000047854
13	20036225	20039665	19943925	20080332	ENSSSCG00000047854
13	20043427	20046842	19943925	20080332	ENSSSCG00000047854
13	20054123	20057495	19943925	20080332	ENSSSCG00000047854
13	20168721	20168967	20143730	20484613	ENSSSCG00000044082
13	20269789	20275919	20143730	20484613	ENSSSCG00000044082
13	20276340	20292970	20143730	20484613	ENSSSCG00000044082
13	20293506	20324311	20143730	20484613	ENSSSCG00000044082
13	20326074	20331996	20143730	20484613	ENSSSCG00000044082
13	20333795	20335446	20143730	20484613	ENSSSCG00000044082
13	20335640	20337647	20143730	20484613	ENSSSCG00000044082
13	20337979	20341077	20143730	20484613	ENSSSCG00000044082
13	20342040	20350122	20143730	20484613	ENSSSCG00000044082
13	20350717	20357938	20143730	20484613	ENSSSCG00000044082
13	20362408	20370059	20143730	20484613	ENSSSCG00000044082
13	20362408	20370059	20369092	20375560	ENSSSCG00000048718
13	20474407	20478776	20143730	20484613	ENSSSCG00000044082
13	20480042	20485263	20143730	20484613	ENSSSCG00000044082
13	20685642	20686134	20504224	20698555	ENSSSCG00000041299
13	20918845	20943826	20934871	21088421	ENSSSCG00000011238
13	20947528	20948305	20934871	21088421	ENSSSCG00000011238
13	20951837	20963735	20934871	21088421	ENSSSCG00000011238
13	20965843	21004107	20934871	21088421	ENSSSCG00000011238
13	21556443	21556775	21501663	21670393	ENSSSCG00000048558
13	23946197	23946404	23944369	23957486	ENSSSCG00000024024
13	23947226	23947450	23944369	23957486	ENSSSCG00000024024
13	25399510	25400715	25208065	25751500	ENSSSCG00000025408
13	25425037	25425165	25208065	25751500	ENSSSCG00000025408
13	25591482	25591525	25208065	25751500	ENSSSCG00000025408
13	25715101	25716567	25208065	25751500	ENSSSCG00000025408
13	25873392	25874908	25773981	25935828	ENSSSCG00000011278
13	25934373	25935386	25773981	25935828	ENSSSCG00000011278
13	26281362	26282345	26278208	26286199	ENSSSCG00000011290
13	26281362	26282345	26265825	26329583	ENSSSCG00000031154
13	26289165	26289554	26265825	26329583	ENSSSCG00000031154
13	26364299	26364303	26325236	26369566	ENSSSCG00000011292
13	26763547	26763547	26734107	27006539	ENSSSCG00000011296
13	26847670	26848452	26734107	27006539	ENSSSCG00000011296
13	27235239	27242284	27239042	27240425	ENSSSCG00000050558
13	27427199	27433178	27320138	27449965	ENSSSCG00000045193
13	27433402	27439978	27320138	27449965	ENSSSCG00000045193
13	27826548	27839932	27839212	27856431	ENSSSCG00000022195
13	27826548	27839932	27818989	27828366	ENSSSCG00000022462
13	27842381	27842611	27839212	27856431	ENSSSCG00000022195
13	27847652	27851155	27839212	27856431	ENSSSCG00000022195
13	28028970	28030747	27966586	28041473	ENSSSCG00000011309
13	28031102	28036776	27966586	28041473	ENSSSCG00000011309
13	28053961	28060726	28045397	28054920	ENSSSCG00000031576
13	28156646	28166675	28098004	28176754	ENSSSCG00000011301
13	28172161	28186888	28176793	28229096	ENSSSCG00000011299
13	28172161	28186888	28176787	28208935	ENSSSCG00000011300
13	28172161	28186888	28098004	28176754	ENSSSCG00000011301
13	28188857	28201840	28176793	28229096	ENSSSCG00000011299
13	28188857	28201840	28176787	28208935	ENSSSCG00000011300
13	28278198	28285080	28258595	28319195	ENSSSCG00000011298
13	28456522	28459127	28454999	28476888	ENSSSCG00000051460
13	28463543	28464179	28454999	28476888	ENSSSCG00000051460
13	28468619	28475575	28454999	28476888	ENSSSCG00000051460
13	40386066	40387617	40276896	40421972	ENSSSCG00000033189
13	53659924	53662930	53661770	53672438	ENSSSCG00000048988
13	53663540	53668362	53661770	53672438	ENSSSCG00000048988
13	53668467	53671109	53661770	53672438	ENSSSCG00000048988
13	53672016	53673094	53661770	53672438	ENSSSCG00000048988
13	53955606	53957195	53928936	53970903	ENSSSCG00000046660
13	53960392	53973883	53928936	53970903	ENSSSCG00000046660
13	54136949	54140876	54071656	54180751	ENSSSCG00000011518
13	54166278	54166544	54071656	54180751	ENSSSCG00000011518
13	54180068	54181905	54071656	54180751	ENSSSCG00000011518
13	54241958	54242172	54205582	54302234	ENSSSCG00000011519
13	54294349	54305546	54205582	54302234	ENSSSCG00000011519
13	56293072	56306606	56294526	56297729	ENSSSCG00000050663
13	61914557	61916504	61806395	61961675	ENSSSCG00000047626
13	62142581	62158025	62154407	62160023	ENSSSCG00000041046
13	62490131	62494578	62489912	62565628	ENSSSCG00000042277
13	63376611	63430521	63318096	64203300	ENSSSCG00000023891
13	63456035	63509206	63318096	64203300	ENSSSCG00000023891
13	63526545	63564278	63318096	64203300	ENSSSCG00000023891
13	63643984	63651557	63318096	64203300	ENSSSCG00000023891
13	63651686	63749643	63318096	64203300	ENSSSCG00000023891
13	63749798	63773606	63318096	64203300	ENSSSCG00000023891
13	63776827	63826844	63318096	64203300	ENSSSCG00000023891
13	63835671	63843946	63318096	64203300	ENSSSCG00000023891
13	63876071	63886542	63318096	64203300	ENSSSCG00000023891
13	63891821	63908993	63318096	64203300	ENSSSCG00000023891
13	63914689	63927969	63318096	64203300	ENSSSCG00000023891
13	63928131	64024627	63318096	64203300	ENSSSCG00000023891
13	64038527	64076586	63318096	64203300	ENSSSCG00000023891
13	64131545	64138151	63318096	64203300	ENSSSCG00000023891
13	64141311	64146687	63318096	64203300	ENSSSCG00000023891
13	64164763	64182171	63318096	64203300	ENSSSCG00000023891
13	65048978	65055848	65039719	65105690	ENSSSCG00000023082
13	65057817	65063383	65039719	65105690	ENSSSCG00000023082
13	65066508	65066508	65039719	65105690	ENSSSCG00000023082
13	65075056	65077533	65039719	65105690	ENSSSCG00000023082
13	65119166	65126697	65117776	65134066	ENSSSCG00000040643
13	65379506	65391009	65367608	65721406	ENSSSCG00000033624
13	65391333	65408910	65367608	65721406	ENSSSCG00000033624
13	65391333	65408910	65396467	65399729	ENSSSCG00000041912
13	65409227	65431477	65367608	65721406	ENSSSCG00000033624
13	65435949	65438043	65367608	65721406	ENSSSCG00000033624
13	65438116	65444115	65367608	65721406	ENSSSCG00000033624
13	80945335	80945871	80789394	81450676	ENSSSCG00000011666
13	81527174	81529160	81513014	81538884	ENSSSCG00000041573
13	81607088	81609550	81583567	81620184	ENSSSCG00000050095
13	175953088	175954449	175505366	176479482	ENSSSCG00000012001
13	177386113	177389042	177365717	179013542	ENSSSCG00000012002
13	177414471	177417782	177365717	179013542	ENSSSCG00000012002
13	177427952	177439207	177365717	179013542	ENSSSCG00000012002
13	177440076	177440993	177365717	179013542	ENSSSCG00000012002
13	177441882	177450098	177365717	179013542	ENSSSCG00000012002
13	177450288	177461543	177365717	179013542	ENSSSCG00000012002
13	177461641	177464987	177365717	179013542	ENSSSCG00000012002
13	178000995	178003920	177365717	179013542	ENSSSCG00000012002
13	178009058	178014206	177365717	179013542	ENSSSCG00000012002
13	178021460	178022081	177365717	179013542	ENSSSCG00000012002
13	178085983	178091444	177365717	179013542	ENSSSCG00000012002
13	178093228	178113254	177365717	179013542	ENSSSCG00000012002
13	178179827	178191218	177365717	179013542	ENSSSCG00000012002
13	178193795	178202309	177365717	179013542	ENSSSCG00000012002
13	178206422	178207873	177365717	179013542	ENSSSCG00000012002
13	178209745	178211411	177365717	179013542	ENSSSCG00000012002
13	178213484	178236677	177365717	179013542	ENSSSCG00000012002
13	178252789	178255066	177365717	179013542	ENSSSCG00000012002
13	178258701	178262688	177365717	179013542	ENSSSCG00000012002
13	178350907	178353380	177365717	179013542	ENSSSCG00000012002
13	178374234	178379573	177365717	179013542	ENSSSCG00000012002
13	178380003	178386625	177365717	179013542	ENSSSCG00000012002
13	178401256	178419563	177365717	179013542	ENSSSCG00000012002
13	178425539	178426871	177365717	179013542	ENSSSCG00000012002
13	178449990	178451290	177365717	179013542	ENSSSCG00000012002
13	178451644	178454209	177365717	179013542	ENSSSCG00000012002
13	178454471	178467875	177365717	179013542	ENSSSCG00000012002
13	178468529	178482470	177365717	179013542	ENSSSCG00000012002
13	178487368	178488691	177365717	179013542	ENSSSCG00000012002
13	178488998	178497270	177365717	179013542	ENSSSCG00000012002
13	178499628	178503322	177365717	179013542	ENSSSCG00000012002
13	178510094	178512186	177365717	179013542	ENSSSCG00000012002
13	178512528	178531690	177365717	179013542	ENSSSCG00000012002
13	178574118	178577093	177365717	179013542	ENSSSCG00000012002
13	178623387	178629646	177365717	179013542	ENSSSCG00000012002
13	178661321	178663270	177365717	179013542	ENSSSCG00000012002
13	178663438	178666577	177365717	179013542	ENSSSCG00000012002
13	178730050	178740917	177365717	179013542	ENSSSCG00000012002
13	178740949	178741611	177365717	179013542	ENSSSCG00000012002
13	178749905	178751713	177365717	179013542	ENSSSCG00000012002
13	178758829	178759249	177365717	179013542	ENSSSCG00000012002
13	178777615	178785548	177365717	179013542	ENSSSCG00000012002
13	178786721	178792215	177365717	179013542	ENSSSCG00000012002
13	179138223	179140807	179128928	179176215	ENSSSCG00000012004
13	179152062	179153221	179128928	179176215	ENSSSCG00000012004
13	179153784	179153906	179128928	179176215	ENSSSCG00000012004
13	179824555	179832551	179824862	179915177	ENSSSCG00000021038
13	179835338	179837274	179824862	179915177	ENSSSCG00000021038
13	179841210	179850331	179824862	179915177	ENSSSCG00000021038
13	179854649	179877717	179824862	179915177	ENSSSCG00000021038
13	179877923	179904854	179824862	179915177	ENSSSCG00000021038
13	179909279	179910483	179824862	179915177	ENSSSCG00000021038
13	179910691	179915072	179824862	179915177	ENSSSCG00000021038
13	181088580	181092835	181090577	181094576	ENSSSCG00000046406
13	181088580	181092835	180980938	181251408	ENSSSCG00000048207
13	181464582	181497788	181460604	181558460	ENSSSCG00000047686
13	181540591	181540859	181460604	181558460	ENSSSCG00000047686
13	181554172	181565142	181460604	181558460	ENSSSCG00000047686
13	182131047	182134851	182134566	182193681	ENSSSCG00000032702
13	182136709	182143827	182134566	182193681	ENSSSCG00000032702
13	182390672	182401905	182374584	182409472	ENSSSCG00000033025
13	182402763	182404696	182374584	182409472	ENSSSCG00000033025
13	182415144	182416489	182409183	182829807	ENSSSCG00000012018
13	182416838	182422657	182409183	182829807	ENSSSCG00000012018
13	182429469	182440561	182409183	182829807	ENSSSCG00000012018
13	182452480	182452586	182409183	182829807	ENSSSCG00000012018
13	182485999	182486250	182409183	182829807	ENSSSCG00000012018
13	182489434	182489486	182409183	182829807	ENSSSCG00000012018
13	182499708	182500129	182409183	182829807	ENSSSCG00000012018
13	182636277	182640538	182409183	182829807	ENSSSCG00000012018
13	182642035	182644855	182409183	182829807	ENSSSCG00000012018
13	182646113	182652080	182409183	182829807	ENSSSCG00000012018
13	182662035	182664869	182409183	182829807	ENSSSCG00000012018
13	182674115	182688556	182409183	182829807	ENSSSCG00000012018
13	182688825	182695686	182409183	182829807	ENSSSCG00000012018
13	182695921	182715240	182409183	182829807	ENSSSCG00000012018
13	182722254	182723027	182409183	182829807	ENSSSCG00000012018
13	182723352	182727547	182409183	182829807	ENSSSCG00000012018
13	182746617	182757234	182409183	182829807	ENSSSCG00000012018
13	182773198	182777728	182409183	182829807	ENSSSCG00000012018
13	182781814	182784529	182409183	182829807	ENSSSCG00000012018
13	182931505	182932575	182829843	182987908	ENSSSCG00000012019
13	182932839	182933036	182829843	182987908	ENSSSCG00000012019
13	182944114	182963600	182829843	182987908	ENSSSCG00000012019
13	182965590	182967921	182829843	182987908	ENSSSCG00000012019
13	183175384	183175692	183170128	183176450	ENSSSCG00000046591
13	184620184	184635179	184622782	184622888	ENSSSCG00000034890
13	185275545	185306378	185176885	185679885	ENSSSCG00000012020
13	185365095	185372156	185176885	185679885	ENSSSCG00000012020
13	185373022	185403245	185176885	185679885	ENSSSCG00000012020
13	185403561	185404963	185176885	185679885	ENSSSCG00000012020
13	185405096	185416753	185176885	185679885	ENSSSCG00000012020
13	185416954	185425178	185176885	185679885	ENSSSCG00000012020
13	185428500	185432706	185176885	185679885	ENSSSCG00000012020
13	185432785	185434516	185176885	185679885	ENSSSCG00000012020
13	185434878	185440950	185176885	185679885	ENSSSCG00000012020
13	185445883	185454332	185176885	185679885	ENSSSCG00000012020
13	185454551	185459500	185176885	185679885	ENSSSCG00000012020
13	185466326	185473237	185176885	185679885	ENSSSCG00000012020
13	185479168	185480874	185176885	185679885	ENSSSCG00000012020
13	185502080	185502493	185176885	185679885	ENSSSCG00000012020
13	185567191	185571579	185176885	185679885	ENSSSCG00000012020
13	185584508	185587274	185176885	185679885	ENSSSCG00000012020
13	185590962	185593915	185176885	185679885	ENSSSCG00000012020
13	185622563	185623263	185176885	185679885	ENSSSCG00000012020
13	185634707	185647261	185176885	185679885	ENSSSCG00000012020
13	185647539	185666162	185176885	185679885	ENSSSCG00000012020
13	185678906	185682497	185176885	185679885	ENSSSCG00000012020
13	193026825	193031459	192877618	193294952	ENSSSCG00000025119
13	193031752	193033173	192877618	193294952	ENSSSCG00000025119
13	193033579	193038274	192877618	193294952	ENSSSCG00000025119
13	193041894	193045421	192877618	193294952	ENSSSCG00000025119
13	193045538	193048555	192877618	193294952	ENSSSCG00000025119
13	193050970	193053696	192877618	193294952	ENSSSCG00000025119
13	193053862	193055593	192877618	193294952	ENSSSCG00000025119
13	193055731	193056691	192877618	193294952	ENSSSCG00000025119
13	193056996	193058323	192877618	193294952	ENSSSCG00000025119
13	193060051	193062231	192877618	193294952	ENSSSCG00000025119
13	193069244	193069251	192877618	193294952	ENSSSCG00000025119
13	193115118	193115470	192877618	193294952	ENSSSCG00000025119
13	194901355	194907543	194745850	195234325	ENSSSCG00000012034
13	194907988	194911515	194745850	195234325	ENSSSCG00000012034
13	195911052	195916240	195911299	195928292	ENSSSCG00000034229
13	195918251	195921818	195911299	195928292	ENSSSCG00000034229
13	195974519	195975218	195974790	196047863	ENSSSCG00000032024
13	195987725	195990082	195974790	196047863	ENSSSCG00000032024
13	195990574	195990657	195974790	196047863	ENSSSCG00000032024
13	196001282	196003863	195974790	196047863	ENSSSCG00000032024
13	196028458	196031030	195974790	196047863	ENSSSCG00000032024
13	196037589	196041792	195974790	196047863	ENSSSCG00000032024
13	196330972	196357642	196336955	196371175	ENSSSCG00000012037
13	196357971	196364795	196336955	196371175	ENSSSCG00000012037
13	196366993	196374197	196336955	196371175	ENSSSCG00000012037
13	198188890	198189146	198102098	198205629	ENSSSCG00000012050
13	203350943	203351780	203325350	203372361	ENSSSCG00000012071
13	203436700	203439624	203412479	203479209	ENSSSCG00000037110
14	3168080	3171869	3162898	3209687	ENSSSCG00000009595
14	3295832	3295832	3295288	3501153	ENSSSCG00000033204
14	7452818	7453223	7435863	7540704	ENSSSCG00000033608
14	7576489	7578872	7565604	7594057	ENSSSCG00000031871
14	8447679	8448319	8443026	8961209	ENSSSCG00000049065
14	8472152	8472574	8456134	8553836	ENSSSCG00000009645
14	8472152	8472574	8456134	8569115	ENSSSCG00000009646
14	8472152	8472574	8443026	8961209	ENSSSCG00000049065
14	8604663	8623369	8443026	8961209	ENSSSCG00000049065
14	8623513	8626627	8443026	8961209	ENSSSCG00000049065
14	8629132	8635221	8443026	8961209	ENSSSCG00000049065
14	8635317	8636856	8443026	8961209	ENSSSCG00000049065
14	8643807	8662485	8443026	8961209	ENSSSCG00000049065
14	8666168	8675851	8443026	8961209	ENSSSCG00000049065
14	8693294	8703124	8443026	8961209	ENSSSCG00000049065
14	8728526	8731208	8443026	8961209	ENSSSCG00000049065
14	8732440	8732945	8443026	8961209	ENSSSCG00000049065
14	8733066	8741368	8443026	8961209	ENSSSCG00000049065
14	8742669	8751954	8443026	8961209	ENSSSCG00000049065
14	8752037	8758140	8755285	8757579	ENSSSCG00000048630
14	8752037	8758140	8443026	8961209	ENSSSCG00000049065
14	8761835	8767371	8443026	8961209	ENSSSCG00000049065
14	8768621	8778347	8443026	8961209	ENSSSCG00000049065
14	8778903	8778903	8443026	8961209	ENSSSCG00000049065
14	8786753	8792154	8443026	8961209	ENSSSCG00000049065
14	8793414	8807801	8443026	8961209	ENSSSCG00000049065
14	8817444	8819640	8443026	8961209	ENSSSCG00000049065
14	8835437	8844061	8443026	8961209	ENSSSCG00000049065
14	8952234	8958442	8443026	8961209	ENSSSCG00000049065
14	8959642	8965350	8961911	8967912	ENSSSCG00000009648
14	8959642	8965350	8443026	8961209	ENSSSCG00000049065
14	8966457	8967499	8961911	8967912	ENSSSCG00000009648
14	8971136	8975993	8975905	8981121	ENSSSCG00000046030
14	8979662	8984561	8975905	8981121	ENSSSCG00000046030
14	8988559	8990954	8990750	8997300	ENSSSCG00000009649
14	8991038	8998059	8990750	8997300	ENSSSCG00000009649
14	9209073	9216703	9197394	9434993	ENSSSCG00000009650
14	9217757	9220807	9197394	9434993	ENSSSCG00000009650
14	9322816	9345171	9197394	9434993	ENSSSCG00000009650
14	9345287	9354494	9197394	9434993	ENSSSCG00000009650
14	9360783	9363595	9197394	9434993	ENSSSCG00000009650
14	9387745	9395958	9197394	9434993	ENSSSCG00000009650
14	9410294	9415964	9197394	9434993	ENSSSCG00000009650
14	9416461	9419528	9197394	9434993	ENSSSCG00000009650
14	9419587	9427054	9197394	9434993	ENSSSCG00000009650
14	9430188	9432097	9197394	9434993	ENSSSCG00000009650
14	9432240	9436803	9197394	9434993	ENSSSCG00000009650
14	11285456	11286172	11216977	11293412	ENSSSCG00000009666
14	11287864	11288202	11216977	11293412	ENSSSCG00000009666
14	11459346	11459622	11455957	11495075	ENSSSCG00000024972
14	11848025	11860986	11832134	11940069	ENSSSCG00000009674
14	11923807	11929722	11832134	11940069	ENSSSCG00000009674
14	12677042	12677138	12560468	12692431	ENSSSCG00000009681
14	12690550	12697109	12560468	12692431	ENSSSCG00000009681
14	12690550	12697109	12692588	12882576	ENSSSCG00000009682
14	12746720	12746865	12692588	12882576	ENSSSCG00000009682
14	12778597	12782312	12692588	12882576	ENSSSCG00000009682
14	12847467	12852789	12692588	12882576	ENSSSCG00000009682
14	12853006	12863289	12692588	12882576	ENSSSCG00000009682
14	13036987	13040246	12987818	13100165	ENSSSCG00000009683
14	13065594	13086048	12987818	13100165	ENSSSCG00000009683
14	13090204	13103045	12987818	13100165	ENSSSCG00000009683
14	13227885	13239589	13229579	13240405	ENSSSCG00000031914
14	13306789	13307795	13306493	13309827	ENSSSCG00000049204
14	13307877	13316285	13306493	13309827	ENSSSCG00000049204
14	13406761	13419784	13335420	13778619	ENSSSCG00000009684
14	13423685	13430775	13335420	13778619	ENSSSCG00000009684
14	13423685	13430775	13429946	13430080	ENSSSCG00000038328
14	13431138	13434055	13335420	13778619	ENSSSCG00000009684
14	13434621	13444654	13335420	13778619	ENSSSCG00000009684
14	13452086	13462038	13335420	13778619	ENSSSCG00000009684
14	13462224	13469449	13335420	13778619	ENSSSCG00000009684
14	13470348	13474252	13335420	13778619	ENSSSCG00000009684
14	13489723	13498266	13335420	13778619	ENSSSCG00000009684
14	13498364	13508975	13335420	13778619	ENSSSCG00000009684
14	13498364	13508975	13503758	13508985	ENSSSCG00000046109
14	13510069	13517596	13335420	13778619	ENSSSCG00000009684
14	13517814	13540495	13335420	13778619	ENSSSCG00000009684
14	13540622	13553301	13335420	13778619	ENSSSCG00000009684
14	13557184	13562544	13335420	13778619	ENSSSCG00000009684
14	13569948	13570347	13335420	13778619	ENSSSCG00000009684
14	13570568	13578941	13335420	13778619	ENSSSCG00000009684
14	13627239	13630101	13335420	13778619	ENSSSCG00000009684
14	13630233	13639605	13335420	13778619	ENSSSCG00000009684
14	13645722	13660904	13335420	13778619	ENSSSCG00000009684
14	13667619	13669533	13335420	13778619	ENSSSCG00000009684
14	13718150	13721598	13335420	13778619	ENSSSCG00000009684
14	13725127	13726174	13335420	13778619	ENSSSCG00000009684
14	13725127	13726174	13721704	13733409	ENSSSCG00000009685
14	14102709	14103794	14084981	14381402	ENSSSCG00000009693
14	14107942	14110061	14084981	14381402	ENSSSCG00000009693
14	14116580	14121065	14084981	14381402	ENSSSCG00000009693
14	14493646	14509517	14458042	14504449	ENSSSCG00000035133
14	14746334	14750096	14688123	14746414	ENSSSCG00000027568
14	15040612	15041337	14967273	15104179	ENSSSCG00000026044
14	15063756	15065511	14967273	15104179	ENSSSCG00000026044
14	15072861	15076138	14967273	15104179	ENSSSCG00000026044
14	15098178	15102753	14967273	15104179	ENSSSCG00000026044
14	15170211	15171876	15170853	15176926	ENSSSCG00000032245
14	15570667	15575070	15303538	15595028	ENSSSCG00000009698
14	15575114	15581495	15303538	15595028	ENSSSCG00000009698
14	15583579	15584884	15303538	15595028	ENSSSCG00000009698
14	15587805	15602766	15303538	15595028	ENSSSCG00000009698
14	15729678	15741880	15718266	15763710	ENSSSCG00000009699
14	15729678	15741880	15737548	15738499	ENSSSCG00000034592
14	15744974	15746377	15718266	15763710	ENSSSCG00000009699
14	15746462	15753009	15718266	15763710	ENSSSCG00000009699
14	15756175	15757675	15718266	15763710	ENSSSCG00000009699
14	15758304	15764940	15718266	15763710	ENSSSCG00000009699
14	15799596	15805494	15800177	15804177	ENSSSCG00000046746
14	15912064	15919209	15896001	15932174	ENSSSCG00000009702
14	15919397	15921783	15896001	15932174	ENSSSCG00000009702
14	15971751	15979600	15958585	15994213	ENSSSCG00000038198
14	16391311	16397364	16381741	16391387	ENSSSCG00000050366
14	16402074	16406539	16403968	16459115	ENSSSCG00000046589
14	16407986	16410175	16403968	16459115	ENSSSCG00000046589
14	16779067	16789780	16717173	16837975	ENSSSCG00000009705
14	16789984	16791032	16717173	16837975	ENSSSCG00000009705
14	16791120	16802656	16717173	16837975	ENSSSCG00000009705
14	17159319	17164071	16933273	18143473	ENSSSCG00000021805
14	17169585	17175491	16933273	18143473	ENSSSCG00000021805
14	17263278	17263278	16933273	18143473	ENSSSCG00000021805
14	17273012	17274491	16933273	18143473	ENSSSCG00000021805
14	17274742	17274778	16933273	18143473	ENSSSCG00000021805
14	17322735	17325084	16933273	18143473	ENSSSCG00000021805
14	17376075	17376783	16933273	18143473	ENSSSCG00000021805
14	17376904	17386179	16933273	18143473	ENSSSCG00000021805
14	17386452	17389038	16933273	18143473	ENSSSCG00000021805
14	17443540	17460905	16933273	18143473	ENSSSCG00000021805
14	17461846	17465312	16933273	18143473	ENSSSCG00000021805
14	17466308	17470718	16933273	18143473	ENSSSCG00000021805
14	17745098	17745098	16933273	18143473	ENSSSCG00000021805
14	17746045	17747877	16933273	18143473	ENSSSCG00000021805
14	17755822	17756595	16933273	18143473	ENSSSCG00000021805
14	17775770	17777693	16933273	18143473	ENSSSCG00000021805
14	17921740	17934231	16933273	18143473	ENSSSCG00000021805
14	17962281	17971745	16933273	18143473	ENSSSCG00000021805
14	17972101	17972101	16933273	18143473	ENSSSCG00000021805
14	17998796	18003811	16933273	18143473	ENSSSCG00000021805
14	18003917	18014433	16933273	18143473	ENSSSCG00000021805
14	18016256	18026853	16933273	18143473	ENSSSCG00000021805
14	18027873	18077800	16933273	18143473	ENSSSCG00000021805
14	18027873	18077800	18028678	18031632	ENSSSCG00000050776
14	18078154	18083302	16933273	18143473	ENSSSCG00000021805
14	18083844	18090629	16933273	18143473	ENSSSCG00000021805
14	18130346	18137725	16933273	18143473	ENSSSCG00000021805
14	18139575	18157416	16933273	18143473	ENSSSCG00000021805
14	18354117	18376681	18357817	18359998	ENSSSCG00000047433
14	20506567	20509818	20420618	20559272	ENSSSCG00000009716
14	20529188	20529598	20420618	20559272	ENSSSCG00000009716
14	20558086	20563691	20420618	20559272	ENSSSCG00000009716
14	20728336	20731699	20678451	21020125	ENSSSCG00000029331
14	20758069	20759777	20678451	21020125	ENSSSCG00000029331
14	20796347	20801068	20678451	21020125	ENSSSCG00000029331
14	20836674	20836778	20678451	21020125	ENSSSCG00000029331
14	20838069	20841432	20678451	21020125	ENSSSCG00000029331
14	20952407	20956205	20678451	21020125	ENSSSCG00000029331
14	20993234	20999239	20678451	21020125	ENSSSCG00000029331
14	20999695	21010584	20678451	21020125	ENSSSCG00000029331
14	21084444	21090589	21083350	21163563	ENSSSCG00000009720
14	21138516	21140242	21083350	21163563	ENSSSCG00000009720
14	21251171	21254669	21249343	21314914	ENSSSCG00000030058
14	21287858	21291265	21249343	21314914	ENSSSCG00000030058
14	21877779	21880004	21754463	22121051	ENSSSCG00000009722
14	21880063	21883237	21754463	22121051	ENSSSCG00000009722
14	23133787	23133854	23105728	23229481	ENSSSCG00000009738
14	24060479	24061011	24059019	24241176	ENSSSCG00000009745
14	25387711	25387770	25144629	25913077	ENSSSCG00000038915
14	25535431	25537380	25144629	25913077	ENSSSCG00000038915
14	25538072	25539220	25144629	25913077	ENSSSCG00000038915
14	25587755	25594758	25144629	25913077	ENSSSCG00000038915
14	25594978	25596701	25144629	25913077	ENSSSCG00000038915
14	25599717	25606459	25144629	25913077	ENSSSCG00000038915
14	25606767	25611505	25144629	25913077	ENSSSCG00000038915
14	25698444	25700604	25144629	25913077	ENSSSCG00000038915
14	25858790	25861652	25144629	25913077	ENSSSCG00000038915
14	25861872	25864560	25144629	25913077	ENSSSCG00000038915
14	25891707	25895020	25144629	25913077	ENSSSCG00000038915
14	25899969	25902845	25144629	25913077	ENSSSCG00000038915
14	25905516	25908795	25144629	25913077	ENSSSCG00000038915
14	26503562	26505006	26205618	26611566	ENSSSCG00000009753
14	34762770	34764106	34675813	35089984	ENSSSCG00000009855
14	95700888	95704229	95530787	96389798	ENSSSCG00000010426
14	95700888	95704229	95531089	95925627	ENSSSCG00000046241
14	95710337	95710778	95530787	96389798	ENSSSCG00000010426
14	95710337	95710778	95531089	95925627	ENSSSCG00000046241
14	95803069	95803198	95530787	96389798	ENSSSCG00000010426
14	95803069	95803198	95531089	95925627	ENSSSCG00000046241
14	96015360	96018900	95530787	96389798	ENSSSCG00000010426
14	97954954	97955120	97560785	98793318	ENSSSCG00000010429
14	97975792	97975966	97560785	98793318	ENSSSCG00000010429
14	98250446	98250676	97560785	98793318	ENSSSCG00000010429
14	98253384	98254028	97560785	98793318	ENSSSCG00000010429
14	98261547	98261596	97560785	98793318	ENSSSCG00000010429
14	99084580	99084580	99025005	99129100	ENSSSCG00000010432
14	99153330	99154030	99147272	99455902	ENSSSCG00000010433
14	99213907	99213925	99147272	99455902	ENSSSCG00000010433
14	99223620	99224533	99147272	99455902	ENSSSCG00000010433
14	99227086	99229499	99147272	99455902	ENSSSCG00000010433
14	99388190	99388211	99147272	99455902	ENSSSCG00000010433
14	99404562	99404983	99147272	99455902	ENSSSCG00000010433
14	99583765	99584508	99574440	99628175	ENSSSCG00000010435
14	100658631	100659071	100658739	100679090	ENSSSCG00000010442
14	102672350	102672505	102636838	102961860	ENSSSCG00000036083
14	102790905	102792635	102636838	102961860	ENSSSCG00000036083
14	102807157	102807227	102636838	102961860	ENSSSCG00000036083
14	121102171	121106665	121062658	121269824	ENSSSCG00000010626
14	130536364	130536434	130276639	130562563	ENSSSCG00000010691
14	130536364	130536434	130511592	130674541	ENSSSCG00000010692
14	131955751	131958285	131946792	132016660	ENSSSCG00000010702
14	131958858	131959083	131946792	132016660	ENSSSCG00000010702
14	132132937	132133534	132132009	132136665	ENSSSCG00000043375
14	134403973	134404016	134329941	134487755	ENSSSCG00000010739
14	134406584	134406937	134329941	134487755	ENSSSCG00000010739
14	134426174	134427142	134329941	134487755	ENSSSCG00000010739
14	134437181	134441815	134329941	134487755	ENSSSCG00000010739
14	135167572	135167572	135139855	135197320	ENSSSCG00000010744
14	135167622	135167622	135139855	135197320	ENSSSCG00000010744
14	135310793	135316654	135302810	135682159	ENSSSCG00000010746
14	135316998	135320847	135302810	135682159	ENSSSCG00000010746
14	135323850	135329951	135302810	135682159	ENSSSCG00000010746
14	135361311	135364209	135302810	135682159	ENSSSCG00000010746
14	135369567	135374256	135302810	135682159	ENSSSCG00000010746
14	135455247	135459566	135302810	135682159	ENSSSCG00000010746
14	135530783	135531739	135302810	135682159	ENSSSCG00000010746
14	135535108	135540162	135302810	135682159	ENSSSCG00000010746
14	135544635	135544737	135302810	135682159	ENSSSCG00000010746
14	135544913	135547167	135302810	135682159	ENSSSCG00000010746
14	135552540	135560115	135302810	135682159	ENSSSCG00000010746
14	135561401	135565049	135302810	135682159	ENSSSCG00000010746
14	135568508	135569392	135302810	135682159	ENSSSCG00000010746
14	135569574	135571200	135302810	135682159	ENSSSCG00000010746
14	135681068	135686486	135302810	135682159	ENSSSCG00000010746
14	135717898	135718783	135718623	135954334	ENSSSCG00000010747
14	135796754	135801706	135718623	135954334	ENSSSCG00000010747
14	135920419	135921544	135718623	135954334	ENSSSCG00000010747
14	135922068	135926372	135718623	135954334	ENSSSCG00000010747
14	136393652	136395208	136257807	136741882	ENSSSCG00000035045
14	136395444	136396055	136257807	136741882	ENSSSCG00000035045
14	136396307	136399001	136257807	136741882	ENSSSCG00000035045
14	136400774	136404839	136257807	136741882	ENSSSCG00000035045
15	2602418	2606114	2579621	2696636	ENSSSCG00000023627
15	2602418	2606114	2599907	2757307	ENSSSCG00000044919
15	2602418	2606114	2602488	2606941	ENSSSCG00000048804
15	2676694	2676758	2579621	2696636	ENSSSCG00000023627
15	2676694	2676758	2599907	2757307	ENSSSCG00000044919
15	6867958	6872991	6811728	7495372	ENSSSCG00000049223
15	6873222	6873222	6811728	7495372	ENSSSCG00000049223
15	6898319	6927461	6811728	7495372	ENSSSCG00000049223
15	6955955	6958088	6811728	7495372	ENSSSCG00000049223
15	6963917	6964565	6811728	7495372	ENSSSCG00000049223
15	7204955	7207099	6811728	7495372	ENSSSCG00000049223
15	7392504	7395162	6811728	7495372	ENSSSCG00000049223
15	7772721	7776516	7685968	8114505	ENSSSCG00000015670
15	7791685	7793716	7685968	8114505	ENSSSCG00000015670
15	8330842	8331133	8192605	8811795	ENSSSCG00000015671
15	8343451	8343465	8192605	8811795	ENSSSCG00000015671
15	8365817	8365899	8192605	8811795	ENSSSCG00000015671
15	21723268	21740331	20619778	22011997	ENSSSCG00000015711
15	21741214	21757485	20619778	22011997	ENSSSCG00000015711
15	26999355	26999401	26881597	27740041	ENSSSCG00000015726
15	33049554	33049554	32600234	33267332	ENSSSCG00000015746
15	125674628	125674777	125669842	125720160	ENSSSCG00000025174
15	125679521	125679521	125669842	125720160	ENSSSCG00000025174
15	128585904	128593135	128472228	128612379	ENSSSCG00000016244
15	128644527	128657876	128611866	128763122	ENSSSCG00000016245
15	128658016	128662545	128611866	128763122	ENSSSCG00000016245
15	128662759	128663706	128611866	128763122	ENSSSCG00000016245
15	128664024	128670307	128611866	128763122	ENSSSCG00000016245
15	128670542	128675304	128611866	128763122	ENSSSCG00000016245
15	128676860	128679423	128611866	128763122	ENSSSCG00000016245
15	128723641	128726302	128611866	128763122	ENSSSCG00000016245
15	129014025	129020022	129015736	129015839	ENSSSCG00000028087
15	129022108	129024548	129023320	129023658	ENSSSCG00000050586
15	130560233	130560694	130414161	130754051	ENSSSCG00000016258
15	133750250	133755608	133749344	133867802	ENSSSCG00000009432
15	133750250	133755608	133753733	133758150	ENSSSCG00000042816
15	133755761	133756012	133749344	133867802	ENSSSCG00000009432
15	133755761	133756012	133753733	133758150	ENSSSCG00000042816
15	133792433	133794715	133749344	133867802	ENSSSCG00000009432
15	133815735	133815909	133749344	133867802	ENSSSCG00000009432
15	133876392	133878384	133870834	133952863	ENSSSCG00000016306
15	133943388	133946916	133870834	133952863	ENSSSCG00000016306
15	133984355	133991673	133968693	134049028	ENSSSCG00000036274
15	139500774	139505786	139502329	139503660	ENSSSCG00000051702
16	1418480	1425249	508634	1521611	ENSSSCG00000016780
16	1425484	1428472	508634	1521611	ENSSSCG00000016780
16	1438797	1444900	508634	1521611	ENSSSCG00000016780
16	1448347	1456797	508634	1521611	ENSSSCG00000016780
16	1462390	1468441	508634	1521611	ENSSSCG00000016780
16	1471083	1474724	508634	1521611	ENSSSCG00000016780
16	1477756	1478059	508634	1521611	ENSSSCG00000016780
16	1482106	1482613	508634	1521611	ENSSSCG00000016780
16	1497080	1508262	508634	1521611	ENSSSCG00000016780
16	1497080	1508262	1495396	1499580	ENSSSCG00000049600
16	1508781	1509072	508634	1521611	ENSSSCG00000016780
16	3205019	3206164	3114279	3430251	ENSSSCG00000032827
16	3216676	3217209	3114279	3430251	ENSSSCG00000032827
16	3374642	3377996	3114279	3430251	ENSSSCG00000032827
16	4463068	4463107	4461610	4466700	ENSSSCG00000041025
16	5019861	5019939	4784380	5194189	ENSSSCG00000028239
16	5840159	5841928	5726494	5879515	ENSSSCG00000016792
16	5863793	5863793	5726494	5879515	ENSSSCG00000016792
16	5917712	5919861	5907116	6145442	ENSSSCG00000016794
16	6081130	6088102	5907116	6145442	ENSSSCG00000016794
16	6088370	6088907	5907116	6145442	ENSSSCG00000016794
16	6091481	6095934	5907116	6145442	ENSSSCG00000016794
16	6133360	6134581	5907116	6145442	ENSSSCG00000016794
16	10055628	10055629	9985126	10384663	ENSSSCG00000016799
16	10158509	10161012	9985126	10384663	ENSSSCG00000016799
16	12166035	12166035	12094707	12277315	ENSSSCG00000016802
16	12180979	12181020	12094707	12277315	ENSSSCG00000016802
16	12399299	12418650	12413883	12413989	ENSSSCG00000033714
16	15918365	15954590	15935059	15936630	ENSSSCG00000044213
16	15955046	15962341	15955720	15955826	ENSSSCG00000037434
16	15962397	15995454	15979996	15982504	ENSSSCG00000041838
16	17707002	17710760	17565137	17848073	ENSSSCG00000016809
16	18058984	18061854	18048474	18080372	ENSSSCG00000030991
16	18365606	18366662	18359319	18366628	ENSSSCG00000051148
16	18467664	18467664	18461129	18537908	ENSSSCG00000031509
16	18468298	18469468	18461129	18537908	ENSSSCG00000031509
16	18475170	18475831	18461129	18537908	ENSSSCG00000031509
16	19839187	19839187	19547009	19920515	ENSSSCG00000016816
16	20374597	20374597	20268793	20435846	ENSSSCG00000016824
16	55218717	55220022	54553933	55220310	ENSSSCG00000017012
16	55628370	55628391	55625298	56915287	ENSSSCG00000017018
16	55628743	55632711	55625298	56915287	ENSSSCG00000017018
16	59918298	59930592	59903826	60026851	ENSSSCG00000047119
16	71651785	71652211	71589599	71693502	ENSSSCG00000017086
16	71660700	71661036	71589599	71693502	ENSSSCG00000017086
17	2568758	2574989	2031253	3048459	ENSSSCG00000038257
17	2580712	2582806	2031253	3048459	ENSSSCG00000038257
17	2813993	2819090	2031253	3048459	ENSSSCG00000038257
17	2827260	2831125	2031253	3048459	ENSSSCG00000038257
17	3397610	3397819	3312684	3507729	ENSSSCG00000021988
17	5377303	5377507	5377246	5377362	ENSSSCG00000028761
17	5377303	5377507	5329744	5507189	ENSSSCG00000040013
17	10944216	10944903	10763876	10985191	ENSSSCG00000007022
17	10952614	10953158	10763876	10985191	ENSSSCG00000007022
17	15864777	15866541	15763291	15947590	ENSSSCG00000044805
17	17109885	17110292	17007261	17745312	ENSSSCG00000007056
17	40895984	40895992	40774719	40948945	ENSSSCG00000007337
17	49344096	49345187	49258542	49390399	ENSSSCG00000007454
17	54489896	54490007	54411544	54497159	ENSSSCG00000050854
17	54985273	54985346	54914756	55039346	ENSSSCG00000007485
18	5907742	5908323	5899567	5928884	ENSSSCG00000016438
18	7959419	7959993	7871532	7970169	ENSSSCG00000034639
18	41837566	41840098	41788200	41849775	ENSSSCG00000045317
18	41840735	41842066	41788200	41849775	ENSSSCG00000045317
18	41862901	41864164	41843664	41865889	ENSSSCG00000044349
18	41864983	41865785	41843664	41865889	ENSSSCG00000044349
18	42166553	42170314	42096353	42227698	ENSSSCG00000016674
18	43287505	43287505	43209189	43509420	ENSSSCG00000016687
18	47537798	47537992	47526793	47583732	ENSSSCG00000016716
18	47545649	47545649	47526793	47583732	ENSSSCG00000016716
18	48939875	48940015	48934427	48943641	ENSSSCG00000049582
18	51175515	51177476	51121946	51185437	ENSSSCG00000016756
18	51388539	51388815	51387836	51802945	ENSSSCG00000036443
18	51429444	51448991	51387836	51802945	ENSSSCG00000036443
