# Supplementary material for: Tracing selection signatures in the pig genome gives evidence for selective pressures on a unique curly hair phenotype in Mangalitza
Source: Sci Rep. 2020 Dec 17;10:22142. doi: 10.1038/s41598-020-79037-z (PMC7747725; doi:10.1038/s41598-020-79037-z)
Supplement: Supplementary file 3 — Supplementary Table S2. [file 41598_2020_79037_MOESM3_ESM.xlsx]

## Sheet: Mangalica-specific ROHR SNPchip
Tracing selection signatures in the pig genome gives evidence for selective pressures on a unique curly hair phenotype in Mangalitza Kathrin Schachler1, Ottmar Distl1, Julia Metzger1,2 1Institute of Animal Breeding and Genetics, University of Veterinary Medicine Hannover, Hannover 30559, Germany 2Veterinary Functional Genomics Group, RG Development & Disease, Max Planck Institute for Molecular Ge…
SCA	Start ROHR	End ROHR	Gene Start	Gene End	Gene ID
1	557299	1373121	578479	720106	ENSSSCG00000004008
1	557299	1373121	855030	882473	ENSSSCG00000004012
1	557299	1373121	1193163	1333092	ENSSSCG00000004013
1	557299	1373121	555355	576713	ENSSSCG00000030155
1	557299	1373121	1013707	1013802	ENSSSCG00000032192
1	557299	1373121	919553	924558	ENSSSCG00000035661
1	557299	1373121	575718	578431	ENSSSCG00000038931
1	557299	1373121	1144970	1153385	ENSSSCG00000041157
1	557299	1373121	1165670	1167799	ENSSSCG00000042085
1	557299	1373121	1370736	1376033	ENSSSCG00000043714
1	557299	1373121	1140491	1143641	ENSSSCG00000044353
1	557299	1373121	824090	830568	ENSSSCG00000045488
1	557299	1373121	1186604	1188093	ENSSSCG00000045916
1	557299	1373121	824132	830566	ENSSSCG00000048735
1	557299	1373121	830860	845492	ENSSSCG00000049501
1	557299	1373121	1162797	1165330	ENSSSCG00000050693
1	23533777	24614943	24449189	24455026	ENSSSCG00000041447
1	23533777	24614943	24301150	24635807	ENSSSCG00000042331
1	23533777	24614943	24052091	24054400	ENSSSCG00000043068
1	23533777	24614943	24130799	24135450	ENSSSCG00000043584
1	23533777	24614943	24317706	24323037	ENSSSCG00000047685
1	23533777	24614943	24385153	24389117	ENSSSCG00000049389
1	25128360	26181399	25155664	25160279	ENSSSCG00000004142
1	25128360	26181399	25228615	25285305	ENSSSCG00000004143
1	25128360	26181399	25310170	25364247	ENSSSCG00000004144
1	25128360	26181399	25432706	25447594	ENSSSCG00000004145
1	25128360	26181399	25481342	25565278	ENSSSCG00000004146
1	25128360	26181399	25566954	25644297	ENSSSCG00000004147
1	25128360	26181399	25647000	25663275	ENSSSCG00000004148
1	25128360	26181399	25736370	25988645	ENSSSCG00000004149
1	25128360	26181399	26001398	26011454	ENSSSCG00000004150
1	25128360	26181399	26043665	26044123	ENSSSCG00000004151
1	25128360	26181399	25991388	25991508	ENSSSCG00000020384
1	25128360	26181399	26076294	26255421	ENSSSCG00000022968
1	25128360	26181399	26037662	26037765	ENSSSCG00000037315
1	25128360	26181399	25695858	25700915	ENSSSCG00000042590
1	25128360	26181399	26091113	26095557	ENSSSCG00000046952
1	25128360	26181399	25130421	25134057	ENSSSCG00000047209
1	25128360	26181399	26029987	26033867	ENSSSCG00000048346
1	25128360	26181399	25381531	25392255	ENSSSCG00000050336
1	73425003	74341934	73549307	73722403	ENSSSCG00000004379
1	73425003	74341934	74000684	74078582	ENSSSCG00000004382
1	73425003	74341934	74139330	74181084	ENSSSCG00000004383
1	73425003	74341934	74271042	74292681	ENSSSCG00000004384
1	73425003	74341934	74306453	74349335	ENSSSCG00000004385
1	73425003	74341934	73838813	73968699	ENSSSCG00000033392
1	73425003	74341934	73235097	73510573	ENSSSCG00000036168
1	73425003	74341934	73790467	73821050	ENSSSCG00000044902
1	73425003	74341934	74079000	74113138	ENSSSCG00000045749
1	73425003	74341934	73871555	73876483	ENSSSCG00000048970
1	73425003	74341934	73741420	73785476	ENSSSCG00000050189
1	73425003	74341934	73510649	73538961	ENSSSCG00000051670
2	115711235	117100149	115832601	115837541	ENSSSCG00000014198
2	115711235	117100149	115835104	115908374	ENSSSCG00000014199
2	115711235	117100149	116287198	116741955	ENSSSCG00000014203
2	115711235	117100149	116726243	116804648	ENSSSCG00000014204
2	115711235	117100149	116812582	117034912	ENSSSCG00000014207
2	115711235	117100149	116845571	116886359	ENSSSCG00000022048
2	115711235	117100149	116890791	116901444	ENSSSCG00000026230
2	115711235	117100149	116235816	116257041	ENSSSCG00000031518
2	115711235	117100149	115910423	116229758	ENSSSCG00000037019
2	115711235	117100149	117056769	117091631	ENSSSCG00000042913
2	115711235	117100149	116765420	116768307	ENSSSCG00000047241
2	115711235	117100149	116043718	116048277	ENSSSCG00000049850
2	115711235	117100149	116257149	116277829	ENSSSCG00000050595
2	115711235	117100149	116188694	116192598	ENSSSCG00000051485
3	9277309	10101710	9317114	9669998	ENSSSCG00000007681
3	9277309	10101710	9668818	9695174	ENSSSCG00000007682
3	9277309	10101710	9806131	9814026	ENSSSCG00000007687
3	9277309	10101710	9812441	9816656	ENSSSCG00000007688
3	9277309	10101710	9934761	9944941	ENSSSCG00000007691
3	9277309	10101710	9994836	10023289	ENSSSCG00000007692
3	9277309	10101710	9865833	9871623	ENSSSCG00000007695
3	9277309	10101710	9784077	9796758	ENSSSCG00000023912
3	9277309	10101710	9872935	9925933	ENSSSCG00000025430
3	9277309	10101710	9819107	9847103	ENSSSCG00000027890
3	9277309	10101710	9798641	9806435	ENSSSCG00000029300
3	9277309	10101710	10046541	10102246	ENSSSCG00000032250
3	9277309	10101710	9960940	9974320	ENSSSCG00000036391
3	9277309	10101710	10038386	10039952	ENSSSCG00000037567
3	9277309	10101710	10037936	10039915	ENSSSCG00000039962
3	9277309	10101710	9723548	9759020	ENSSSCG00000042324
3	9277309	10101710	10040687	10046144	ENSSSCG00000042815
3	9277309	10101710	9974873	9977279	ENSSSCG00000044322
3	9277309	10101710	9261626	9295431	ENSSSCG00000049919
3	12643756	13039900	12657623	12962229	ENSSSCG00000036217
4	71756633	73283397	72082685	72257226	ENSSSCG00000006230
4	71756633	73283397	72571874	72754432	ENSSSCG00000006231
4	71756633	73283397	72800624	72882147	ENSSSCG00000006232
4	71756633	73283397	73047847	73141991	ENSSSCG00000006233
4	71756633	73283397	71903359	72107046	ENSSSCG00000025087
4	71756633	73283397	71854226	71854332	ENSSSCG00000037378
4	71756633	73283397	71907577	71915009	ENSSSCG00000041503
4	71756633	73283397	72538758	72545911	ENSSSCG00000042589
4	71756633	73283397	71771873	71774226	ENSSSCG00000045658
4	71756633	73283397	72401126	72402952	ENSSSCG00000049774
4	96612918	97388447	96671907	96676426	ENSSSCG00000006594
4	96612918	97388447	96656033	96658737	ENSSSCG00000006595
4	96612918	97388447	96750340	96752073	ENSSSCG00000006598
4	96612918	97388447	96775172	96775975	ENSSSCG00000006599
4	96612918	97388447	96933712	96943351	ENSSSCG00000006604
4	96612918	97388447	97127078	97131911	ENSSSCG00000006605
4	96612918	97388447	97178373	97181539	ENSSSCG00000006609
4	96612918	97388447	97233499	97243423	ENSSSCG00000006610
4	96612918	97388447	97261815	97272513	ENSSSCG00000006612
4	96612918	97388447	97349021	97358440	ENSSSCG00000006614
4	96612918	97388447	97368453	97369514	ENSSSCG00000021540
4	96612918	97388447	97375136	97400231	ENSSSCG00000026427
4	96612918	97388447	96992977	96997197	ENSSSCG00000030031
4	96612918	97388447	97165067	97167199	ENSSSCG00000038121
4	96612918	97388447	96785394	96785705	ENSSSCG00000040878
4	96612918	97388447	96983077	96984978	ENSSSCG00000042564
4	96612918	97388447	96915047	96921252	ENSSSCG00000042968
4	96612918	97388447	97035894	97044365	ENSSSCG00000044041
4	96612918	97388447	96861733	96862061	ENSSSCG00000044768
4	96612918	97388447	96970966	96972554	ENSSSCG00000045265
4	96612918	97388447	96628727	96629041	ENSSSCG00000049179
4	96612918	97388447	96729572	96729901	ENSSSCG00000049188
4	96612918	97388447	97359592	97367190	ENSSSCG00000051301
4	96612918	97388447	96705296	96705541	ENSSSCG00000051521
4	99805067	100354761	99854392	99871288	ENSSSCG00000006696
4	99805067	100354761	99930361	99968412	ENSSSCG00000006697
4	99805067	100354761	99970395	100058188	ENSSSCG00000006698
4	99805067	100354761	100264967	100436529	ENSSSCG00000006701
4	99805067	100354761	100336980	100374370	ENSSSCG00000006702
4	99805067	100354761	100143127	100164267	ENSSSCG00000033862
4	102523867	104299568	102427186	102696508	ENSSSCG00000006726
4	102523867	104299568	102827190	102878585	ENSSSCG00000006727
4	102523867	104299568	102878719	103019978	ENSSSCG00000006728
4	102523867	104299568	103131821	103161899	ENSSSCG00000006729
4	102523867	104299568	103214934	103376507	ENSSSCG00000006730
4	102523867	104299568	103412571	103584684	ENSSSCG00000006731
4	102523867	104299568	103613177	103623227	ENSSSCG00000006732
4	102523867	104299568	103622064	103676420	ENSSSCG00000006733
4	102523867	104299568	103693883	103735581	ENSSSCG00000006734
4	102523867	104299568	103745181	103793138	ENSSSCG00000006735
4	102523867	104299568	103962319	103977292	ENSSSCG00000006736
4	102523867	104299568	103994463	104167173	ENSSSCG00000006737
4	102523867	104299568	104169883	104227917	ENSSSCG00000006738
4	102523867	104299568	103382704	103382809	ENSSSCG00000019368
4	102523867	104299568	103844250	103844356	ENSSSCG00000040008
4	102523867	104299568	103115989	103117079	ENSSSCG00000040549
4	102523867	104299568	104180289	104181716	ENSSSCG00000040692
4	102523867	104299568	103564437	103569746	ENSSSCG00000044178
4	102523867	104299568	104250923	104324844	ENSSSCG00000050769
4	102523867	104299568	103377240	103407906	ENSSSCG00000051427
4	125006660	126479065	125101190	125316796	ENSSSCG00000006911
4	125006660	126479065	125522317	125606882	ENSSSCG00000006912
4	125006660	126479065	126028810	126035921	ENSSSCG00000006914
4	125006660	126479065	125740372	125863620	ENSSSCG00000022534
4	125006660	126479065	126067000	126067086	ENSSSCG00000023240
4	125006660	126479065	125004898	125062197	ENSSSCG00000023654
4	125006660	126479065	125417098	125475251	ENSSSCG00000027251
4	125006660	126479065	125358324	125365921	ENSSSCG00000035043
4	125006660	126479065	125083059	125091753	ENSSSCG00000036648
4	125006660	126479065	125480326	125480432	ENSSSCG00000036650
4	125006660	126479065	126042202	126049006	ENSSSCG00000043119
4	125006660	126479065	126374429	126662523	ENSSSCG00000043214
4	125006660	126479065	125905780	126009511	ENSSSCG00000044883
4	125006660	126479065	125997441	126003716	ENSSSCG00000050866
4	125006660	126479065	125873395	125878605	ENSSSCG00000051442
4	126723465	127636107	126931849	127079843	ENSSSCG00000006917
4	126723465	127636107	127370460	127451410	ENSSSCG00000006923
4	126723465	127636107	127451516	127507760	ENSSSCG00000006925
4	126723465	127636107	127522524	127571378	ENSSSCG00000006926
4	126723465	127636107	127573703	127709943	ENSSSCG00000006927
4	126723465	127636107	127289856	127442129	ENSSSCG00000024973
4	126723465	127636107	127177202	127376861	ENSSSCG00000030801
4	126723465	127636107	127071057	127081071	ENSSSCG00000037101
4	126723465	127636107	126766211	126874275	ENSSSCG00000038417
4	126723465	127636107	127136672	127138381	ENSSSCG00000041510
4	126723465	127636107	127114073	127124662	ENSSSCG00000043583
4	126723465	127636107	126732632	126743631	ENSSSCG00000043684
4	126723465	127636107	127553042	127559577	ENSSSCG00000045373
4	126723465	127636107	126742560	126747805	ENSSSCG00000048065
4	126723465	127636107	127171232	127173316	ENSSSCG00000048291
4	126723465	127636107	127118295	127120460	ENSSSCG00000049946
4	126723465	127636107	127149154	127155096	ENSSSCG00000051571
4	126723465	127636107	127086433	127136636	ENSSSCG00000051630
4	126723465	127636107	127164828	127165047	ENSSSCG00000051720
4	128244327	130822336	128894115	128911254	ENSSSCG00000006928
4	128244327	130822336	129357548	129395583	ENSSSCG00000006930
4	128244327	130822336	129491594	129599410	ENSSSCG00000006932
4	128244327	130822336	129475947	129655385	ENSSSCG00000006933
4	128244327	130822336	129670637	129704846	ENSSSCG00000006935
4	128244327	130822336	129721290	129758498	ENSSSCG00000006936
4	128244327	130822336	130298107	130406940	ENSSSCG00000006939
4	128244327	130822336	130392404	130395150	ENSSSCG00000006940
4	128244327	130822336	130702424	130749737	ENSSSCG00000006947
4	128244327	130822336	130765354	130826630	ENSSSCG00000006950
4	128244327	130822336	129104596	129258379	ENSSSCG00000022032
4	128244327	130822336	130645174	130657995	ENSSSCG00000025691
4	128244327	130822336	130659930	130679744	ENSSSCG00000026772
4	128244327	130822336	129258944	129287720	ENSSSCG00000030125
4	128244327	130822336	129905327	130242358	ENSSSCG00000031738
4	128244327	130822336	130483878	130617531	ENSSSCG00000040735
4	128244327	130822336	128071607	128303144	ENSSSCG00000041094
4	128244327	130822336	129883560	129892775	ENSSSCG00000041892
4	128244327	130822336	129032496	129090079	ENSSSCG00000042007
4	128244327	130822336	130215553	130297871	ENSSSCG00000042541
4	128244327	130822336	130689025	130701683	ENSSSCG00000042787
4	128244327	130822336	128823397	128828344	ENSSSCG00000042877
4	128244327	130822336	130436604	130453202	ENSSSCG00000043307
4	128244327	130822336	129967562	129988008	ENSSSCG00000043476
4	128244327	130822336	128834275	128843545	ENSSSCG00000046427
4	128244327	130822336	128362889	128364980	ENSSSCG00000046583
4	128244327	130822336	128885715	128943092	ENSSSCG00000047605
4	128244327	130822336	129056923	129061664	ENSSSCG00000047770
4	128244327	130822336	129321564	129328892	ENSSSCG00000048489
4	128244327	130822336	130075308	130081940	ENSSSCG00000048568
4	128244327	130822336	129058602	129070654	ENSSSCG00000049491
4	128244327	130822336	129396210	129417840	ENSSSCG00000049694
4	128244327	130822336	129772506	129775174	ENSSSCG00000050156
4	128244327	130822336	128327406	128335288	ENSSSCG00000050260
4	128244327	130822336	130461227	130472689	ENSSSCG00000050434
4	128244327	130822336	129446124	129447972	ENSSSCG00000050450
4	128244327	130822336	129921819	129926484	ENSSSCG00000050895
4	128244327	130822336	129796728	129833084	ENSSSCG00000051057
4	128244327	130822336	129941163	129952008	ENSSSCG00000051316
4	128244327	130822336	129010341	129018775	ENSSSCG00000051339
6	14404578	14870317	14391146	14420663	ENSSSCG00000002730
6	14404578	14870317	14616481	14630794	ENSSSCG00000002734
6	14404578	14870317	14570587	14583177	ENSSSCG00000002736
6	14404578	14870317	14535863	14549890	ENSSSCG00000002737
6	14404578	14870317	14463304	14480864	ENSSSCG00000002738
6	14404578	14870317	14633751	14715892	ENSSSCG00000002739
6	14404578	14870317	14719954	14809744	ENSSSCG00000002740
6	14404578	14870317	14850251	14869793	ENSSSCG00000002741
6	14404578	14870317	14836749	14911313	ENSSSCG00000002743
6	14404578	14870317	14748853	14748938	ENSSSCG00000019395
6	14404578	14870317	14824516	14824617	ENSSSCG00000035474
6	14404578	14870317	14836749	14848423	ENSSSCG00000038917
6	14404578	14870317	14447702	14451293	ENSSSCG00000043891
7	110088932	110865872	110118067	110271481	ENSSSCG00000002423
7	110088932	110865872	110309435	110364033	ENSSSCG00000002424
7	110088932	110865872	110373528	110453813	ENSSSCG00000002425
7	110088932	110865872	110463517	110513272	ENSSSCG00000002426
7	110088932	110865872	110512079	110705441	ENSSSCG00000002427
7	110088932	110865872	110731668	110784855	ENSSSCG00000002428
7	110088932	110865872	110847627	110847726	ENSSSCG00000020635
7	110088932	110865872	110454267	110463416	ENSSSCG00000049594
8	137453024	138386230	137618616	137926894	ENSSSCG00000009256
8	137453024	138386230	138265030	138266691	ENSSSCG00000009257
8	137453024	138386230	138324710	138325402	ENSSSCG00000009258
8	137453024	138386230	138229706	138229895	ENSSSCG00000018854
8	137453024	138386230	138065470	138065574	ENSSSCG00000020131
8	137453024	138386230	137530208	137554622	ENSSSCG00000031272
8	137453024	138386230	137595925	137596515	ENSSSCG00000033490
8	137453024	138386230	137603847	137612651	ENSSSCG00000036555
8	137453024	138386230	136963965	137491976	ENSSSCG00000037723
8	137453024	138386230	137640825	137643101	ENSSSCG00000046073
8	137453024	138386230	137645273	137646331	ENSSSCG00000046798
8	137453024	138386230	137940401	137947135	ENSSSCG00000047780
8	137453024	138386230	138180676	138184822	ENSSSCG00000049598
9	128436513	129012278	128948497	129012218	ENSSSCG00000015581
9	128436513	129012278	128357160	128659717	ENSSSCG00000023451
9	128436513	129012278	128874380	128876901	ENSSSCG00000042720
9	128436513	129012278	128916616	128920732	ENSSSCG00000045788
10	49036408	49828167	49553495	49623656	ENSSSCG00000011059
10	49036408	49828167	49313641	49390926	ENSSSCG00000011060
10	49036408	49828167	49068942	49120367	ENSSSCG00000011061
10	49036408	49828167	48939445	49069445	ENSSSCG00000024127
10	49036408	49828167	49124543	49189109	ENSSSCG00000030156
10	49036408	49828167	49194047	49234818	ENSSSCG00000041037
10	49036408	49828167	49238555	49242520	ENSSSCG00000044907
10	49036408	49828167	49230927	49234086	ENSSSCG00000047150
10	49036408	49828167	49224515	49253099	ENSSSCG00000048896
10	49036408	49828167	49205750	49210225	ENSSSCG00000051370
10	65725566	66596821	66488391	66497844	ENSSSCG00000035212
10	65725566	66596821	66433252	66436882	ENSSSCG00000038429
10	65725566	66596821	66067473	66072754	ENSSSCG00000041177
10	65725566	66596821	65999367	66030161	ENSSSCG00000041200
10	65725566	66596821	66401649	66439981	ENSSSCG00000042043
10	65725566	66596821	66505568	66513331	ENSSSCG00000042173
10	65725566	66596821	65994366	66000833	ENSSSCG00000042579
10	65725566	66596821	65955297	65970015	ENSSSCG00000042764
10	65725566	66596821	66009220	66011260	ENSSSCG00000043435
10	65725566	66596821	66347495	66352683	ENSSSCG00000043765
10	65725566	66596821	66183655	66218744	ENSSSCG00000043797
10	65725566	66596821	65827634	65865577	ENSSSCG00000044272
10	65725566	66596821	66531282	66571836	ENSSSCG00000045330
10	65725566	66596821	66314509	66320630	ENSSSCG00000045971
10	65725566	66596821	66224444	66226355	ENSSSCG00000047071
10	65725566	66596821	66402024	66408315	ENSSSCG00000047291
10	65725566	66596821	66157252	66161034	ENSSSCG00000047695
10	65725566	66596821	66360545	66362213	ENSSSCG00000049760
10	65725566	66596821	66414565	66421304	ENSSSCG00000051181
10	65725566	66596821	66465520	66470052	ENSSSCG00000051312
10	67640939	69319537	68148087	68467189	ENSSSCG00000011160
10	67640939	69319537	68621827	68707893	ENSSSCG00000011162
10	67640939	69319537	68770163	69141871	ENSSSCG00000011163
10	67640939	69319537	69159455	69295307	ENSSSCG00000011166
10	67640939	69319537	68547317	68568713	ENSSSCG00000028602
10	67640939	69319537	68534796	68539279	ENSSSCG00000029066
10	67640939	69319537	68416090	68535143	ENSSSCG00000029602
10	67640939	69319537	69304865	69319921	ENSSSCG00000041820
10	67640939	69319537	68719292	68729126	ENSSSCG00000042778
10	67640939	69319537	68573255	68577156	ENSSSCG00000044281
10	67640939	69319537	68890729	68892045	ENSSSCG00000045476
10	67640939	69319537	67833285	68013512	ENSSSCG00000048251
10	67640939	69319537	69103974	69112061	ENSSSCG00000048483
10	67640939	69319537	69093578	69097627	ENSSSCG00000049904
11	72210655	73445797	72548510	72551035	ENSSSCG00000048740
11	72210655	73445797	72538369	72551382	ENSSSCG00000048931
11	74329313	75078574	74450948	74451322	ENSSSCG00000016840
11	74329313	75078574	74450092	74450198	ENSSSCG00000031108
11	74329313	75078574	74743587	75344030	ENSSSCG00000040130
11	74329313	75078574	74626599	74640071	ENSSSCG00000043215
11	74329313	75078574	74984424	74991161	ENSSSCG00000044475
11	74329313	75078574	74422153	74426983	ENSSSCG00000047866
11	74329313	75078574	74494622	74513195	ENSSSCG00000048569
11	74329313	75078574	74410151	74411490	ENSSSCG00000048714
11	74329313	75078574	74630854	74633992	ENSSSCG00000048739
11	74329313	75078574	74640822	74678734	ENSSSCG00000048878
11	74329313	75078574	74329523	74334433	ENSSSCG00000050043
11	76509212	78316092	76997516	77161615	ENSSSCG00000009545
11	76509212	78316092	77427368	77530995	ENSSSCG00000009551
11	76509212	78316092	78190725	78232252	ENSSSCG00000009553
11	76509212	78316092	77167055	77188902	ENSSSCG00000022719
11	76509212	78316092	77453857	77547336	ENSSSCG00000024763
11	76509212	78316092	77210228	77230681	ENSSSCG00000029502
11	76509212	78316092	78264018	78272717	ENSSSCG00000031704
11	76509212	78316092	77229970	77265272	ENSSSCG00000031757
11	76509212	78316092	77323357	77356113	ENSSSCG00000033732
11	76509212	78316092	76626179	76653881	ENSSSCG00000034763
11	76509212	78316092	77270320	77277455	ENSSSCG00000034818
11	76509212	78316092	77367302	77377997	ENSSSCG00000036545
11	76509212	78316092	78291007	78402085	ENSSSCG00000037561
11	76509212	78316092	78000576	78025223	ENSSSCG00000037959
11	76509212	78316092	77361979	77366291	ENSSSCG00000043704
11	76509212	78316092	76894904	76997414	ENSSSCG00000044051
11	76509212	78316092	76511376	76520319	ENSSSCG00000044302
11	76509212	78316092	76856188	76858173	ENSSSCG00000044334
11	76509212	78316092	76858296	76888850	ENSSSCG00000044700
11	76509212	78316092	76817623	76830945	ENSSSCG00000045598
11	76509212	78316092	76533436	76541967	ENSSSCG00000046371
11	76509212	78316092	76556424	76561584	ENSSSCG00000046386
11	76509212	78316092	77507763	77509436	ENSSSCG00000046437
11	76509212	78316092	77031738	77036832	ENSSSCG00000046613
11	76509212	78316092	77421709	77426799	ENSSSCG00000046834
11	76509212	78316092	77356653	77362700	ENSSSCG00000047793
11	76509212	78316092	78173363	78186660	ENSSSCG00000048364
11	76509212	78316092	78054860	78057307	ENSSSCG00000050352
11	76509212	78316092	78274143	78284895	ENSSSCG00000051492
12	1263381	2724241	1709126	1991560	ENSSSCG00000017139
12	1263381	2724241	1691821	1698305	ENSSSCG00000017140
12	1263381	2724241	1593020	1607685	ENSSSCG00000017141
12	1263381	2724241	1603538	1670076	ENSSSCG00000017142
12	1263381	2724241	1538326	1556930	ENSSSCG00000017143
12	1263381	2724241	2036730	2046194	ENSSSCG00000017144
12	1263381	2724241	2093363	2209820	ENSSSCG00000017146
12	1263381	2724241	2241840	2248376	ENSSSCG00000017152
12	1263381	2724241	2255038	2271597	ENSSSCG00000017154
12	1263381	2724241	2285225	2311750	ENSSSCG00000017155
12	1263381	2724241	2314591	2336988	ENSSSCG00000017156
12	1263381	2724241	2341957	2384025	ENSSSCG00000017158
12	1263381	2724241	2384165	2455837	ENSSSCG00000017159
12	1263381	2724241	2520698	2527241	ENSSSCG00000017160
12	1263381	2724241	2612574	2619519	ENSSSCG00000017163
12	1263381	2724241	2220683	2242290	ENSSSCG00000021040
12	1263381	2724241	1476996	1514497	ENSSSCG00000022317
12	1263381	2724241	1350279	1407402	ENSSSCG00000023045
12	1263381	2724241	1251053	1285666	ENSSSCG00000024235
12	1263381	2724241	2570851	2580337	ENSSSCG00000024261
12	1263381	2724241	1601430	1601521	ENSSSCG00000024675
12	1263381	2724241	1300225	1313421	ENSSSCG00000026155
12	1263381	2724241	1160350	1323217	ENSSSCG00000028355
12	1263381	2724241	1519760	1529542	ENSSSCG00000028593
12	1263381	2724241	1288378	1297147	ENSSSCG00000029616
12	1263381	2724241	2076491	2098762	ENSSSCG00000030277
12	1263381	2724241	2670901	2671007	ENSSSCG00000034130
12	1263381	2724241	2562393	2566145	ENSSSCG00000034146
12	1263381	2724241	1517485	1519427	ENSSSCG00000039183
12	1263381	2724241	2710014	3137519	ENSSSCG00000039498
12	1263381	2724241	1562168	1564022	ENSSSCG00000039849
12	1263381	2724241	2135160	2136595	ENSSSCG00000044501
12	1263381	2724241	1805197	1808553	ENSSSCG00000045527
12	1263381	2724241	1998939	2016397	ENSSSCG00000046210
12	1263381	2724241	1411022	1420292	ENSSSCG00000048652
12	1263381	2724241	1565564	1567454	ENSSSCG00000049242
12	1263381	2724241	2528557	2533454	ENSSSCG00000049633
12	1263381	2724241	1338803	1342816	ENSSSCG00000051223
12	1263381	2724241	1672312	1677369	ENSSSCG00000051731
12	3917034	4779392	4254775	4405628	ENSSSCG00000017168
12	3917034	4779392	4441114	4489080	ENSSSCG00000017169
12	3917034	4779392	4655379	4730371	ENSSSCG00000017170
12	3917034	4779392	4526637	4526824	ENSSSCG00000020578
12	3917034	4779392	4423609	4423705	ENSSSCG00000020634
12	3917034	4779392	4774678	4801456	ENSSSCG00000029343
12	3917034	4779392	4535650	4593529	ENSSSCG00000033293
12	3917034	4779392	3846428	3935391	ENSSSCG00000034373
12	3917034	4779392	4224365	4250050	ENSSSCG00000035507
12	3917034	4779392	4196206	4200161	ENSSSCG00000041082
12	3917034	4779392	4188543	4192224	ENSSSCG00000041309
12	3917034	4779392	4067688	4072575	ENSSSCG00000041926
12	3917034	4779392	4238114	4249926	ENSSSCG00000041964
12	3917034	4779392	3974787	3985223	ENSSSCG00000042133
12	3917034	4779392	4426501	4433499	ENSSSCG00000044686
12	3917034	4779392	4510449	4517334	ENSSSCG00000045725
12	3917034	4779392	4108736	4110027	ENSSSCG00000046157
12	3917034	4779392	4670358	4672754	ENSSSCG00000046490
12	3917034	4779392	4761050	4763441	ENSSSCG00000047382
12	3917034	4779392	4502083	4506803	ENSSSCG00000047430
12	3917034	4779392	4525666	4526347	ENSSSCG00000048201
12	3917034	4779392	4047577	4049625	ENSSSCG00000049848
12	3917034	4779392	4526751	4526825	ENSSSCG00000050775
13	32573686	33202454	32579983	32612712	ENSSSCG00000011395
13	32573686	33202454	32683191	32704535	ENSSSCG00000011397
13	32573686	33202454	32641423	32671223	ENSSSCG00000011398
13	32573686	33202454	32705321	32733363	ENSSSCG00000011399
13	32573686	33202454	32740802	32749622	ENSSSCG00000011400
13	32573686	33202454	32753199	32757036	ENSSSCG00000011401
13	32573686	33202454	32756680	32796998	ENSSSCG00000011402
13	32573686	33202454	32793569	32800796	ENSSSCG00000011404
13	32573686	33202454	32805223	32815335	ENSSSCG00000011405
13	32573686	33202454	32816154	32825369	ENSSSCG00000011407
13	32573686	33202454	32825369	32830049	ENSSSCG00000011408
13	32573686	33202454	32825597	32837002	ENSSSCG00000011410
13	32573686	33202454	32845115	32988774	ENSSSCG00000011412
13	32573686	33202454	33097329	33125824	ENSSSCG00000011415
13	32573686	33202454	33152152	33658100	ENSSSCG00000011416
13	32573686	33202454	32789421	32796563	ENSSSCG00000024363
13	32573686	33202454	33047116	33058077	ENSSSCG00000025272
13	32573686	33202454	33036898	33045596	ENSSSCG00000037433
13	32573686	33202454	33084873	33090615	ENSSSCG00000040581
13	32573686	33202454	32769225	32772143	ENSSSCG00000041673
13	32573686	33202454	32671432	32678394	ENSSSCG00000042718
13	32573686	33202454	32830900	32842806	ENSSSCG00000043195
13	32573686	33202454	33064820	33066859	ENSSSCG00000048288
13	32573686	33202454	33073977	33078932	ENSSSCG00000050226
13	177096348	177953721	177365717	179013542	ENSSSCG00000012002
13	177096348	177953721	177272948	177275694	ENSSSCG00000049695
13	192456891	193323342	192656322	192697537	ENSSSCG00000012029
13	192456891	193323342	192484082	192484207	ENSSSCG00000019913
13	192456891	193323342	192877618	193294952	ENSSSCG00000025119
13	192456891	193323342	192488961	192534823	ENSSSCG00000038281
13	192456891	193323342	192762824	192767823	ENSSSCG00000046013
13	192456891	193323342	193262385	193263245	ENSSSCG00000049012
14	48033173	48143820	47946396	48040822	ENSSSCG00000010025
14	48033173	48143820	48040881	48051660	ENSSSCG00000010026
14	48033173	48143820	48075344	48094136	ENSSSCG00000010027
14	48033173	48143820	48126863	48157941	ENSSSCG00000010029
15	8031355	8922680	7685968	8114505	ENSSSCG00000015670
15	8031355	8922680	8192605	8811795	ENSSSCG00000015671
15	8031355	8922680	8850665	8982945	ENSSSCG00000015673
15	8031355	8922680	8845101	8845207	ENSSSCG00000034999
15	8031355	8922680	8491627	8496727	ENSSSCG00000043635
15	8031355	8922680	8688931	8695772	ENSSSCG00000045622
15	16683993	17694189	16414757	16727842	ENSSSCG00000015694
15	16683993	17694189	16753877	16816754	ENSSSCG00000015695
15	16683993	17694189	16911090	16973993	ENSSSCG00000015696
15	16683993	17694189	16974771	17021294	ENSSSCG00000015697
15	16683993	17694189	17106724	17163899	ENSSSCG00000015699
15	16683993	17694189	17262138	17543398	ENSSSCG00000015700
15	16683993	17694189	17544806	17918944	ENSSSCG00000015701
15	16683993	17694189	16798319	16798424	ENSSSCG00000018195
15	16683993	17694189	16887712	16893107	ENSSSCG00000033241
15	16683993	17694189	17576863	17580246	ENSSSCG00000040294
15	16683993	17694189	16848243	16851831	ENSSSCG00000041109
15	16683993	17694189	16849274	16852277	ENSSSCG00000042006
15	16683993	17694189	17187157	17190293	ENSSSCG00000045091
15	16683993	17694189	16711075	16713216	ENSSSCG00000045925
15	16683993	17694189	17086919	17093232	ENSSSCG00000047029
15	16683993	17694189	16878804	16887448	ENSSSCG00000051210
16	74892677	75510290	75217213	75260149	ENSSSCG00000017102
16	74892677	75510290	75310211	75336043	ENSSSCG00000017103
16	74892677	75510290	75335246	75367184	ENSSSCG00000017104
16	74892677	75510290	75428275	75474044	ENSSSCG00000035825
16	74892677	75510290	75097864	75125072	ENSSSCG00000042970
16	74892677	75510290	75280039	75290362	ENSSSCG00000044459
16	74892677	75510290	75369342	75376365	ENSSSCG00000048306
16	74892677	75510290	74921561	74932334	ENSSSCG00000050628
16	76426659	77660714	76326719	76490894	ENSSSCG00000017109
16	76426659	77660714	76742236	76742325	ENSSSCG00000029851
16	76426659	77660714	76639769	76642174	ENSSSCG00000041139
16	76426659	77660714	77226885	77229543	ENSSSCG00000043539
16	76426659	77660714	77077894	77079301	ENSSSCG00000046389
17	2219829	2861502	2698041	2698122	ENSSSCG00000020959
17	2219829	2861502	2031253	3048459	ENSSSCG00000038257
17	2219829	2861502	2349289	2352320	ENSSSCG00000043952
17	2219829	2861502	2860432	2865737	ENSSSCG00000047953
17	3947416	4717695	4691448	4700367	ENSSSCG00000006980
17	3947416	4717695	4529854	4530028	ENSSSCG00000044006
