# Supplementary material for: Tracing selection signatures in the pig genome gives evidence for selective pressures on a unique curly hair phenotype in Mangalitza
Source: Sci Rep. 2020 Dec 17;10:22142. doi: 10.1038/s41598-020-79037-z (PMC7747725; doi:10.1038/s41598-020-79037-z)
Supplement: Supplementary file 4 — Supplementary Table S7. [file 41598_2020_79037_MOESM4_ESM.xlsx]

## Sheet: WGS_Filter_Variants
Tracing selection signatures in the pig genome gives evidence for selective pressures on a unique curly hair phenotype in Mangalitza Kathrin Schachler1, Ottmar Distl1, Julia Metzger1,2 1Institute of Animal Breeding and Genetics, University of Veterinary Medicine Hannover, Hannover 30559, Germany 2Veterinary Functional Genomics Group, RG Development & Disease, Max Planck Institute for Molecular Ge…
Chromosome	Position	ID	Reference Allele	Alternative Allele	NGSPIG001	NGSPIG002	NGSPIG004	NGSPIG005	NGSPIG006	NGSPIG007	NGSPIG008	NGSPIG009	NGSPIG010	NGSPIG011	NGSPIG012	NGSPIG013	NGSPIG014	NGSPIG015	NGSPIG016	NGSPIG017	NGSPIG018	NGSPIG019	NGSPIG020	NGSPIG021	NGSPIG022	NGSPIG023	NGSPIG024	NGSPIG025	NGSPIG026	NGSPIG027	NGSPIG028	NGSPIG029	NGSPIG030	NGSPIG031	NGSPIG032	NGSPIG033	NGSPIG034	NGSPIG035	NGSPIG036	NGSPIG037	NGSPIG038	NGSPIG039	NGSPIG040	NGSPIG041	NGSPIG042	NGSPIG043	NGSPIG044	NGSPIG045	NGSPIG046
					Mini-Lewe	Mini-Lewe	Mangalitza	Mangalitza	Mangalitza	Mangalitza	Mangalitza	Mangalitza	Yorkshire	Duroc	Landrace	Angeln Saddleback	Berkshire	Bentheim Black Pied	Goettingen Minipig	Goettingen Minipig	Hampshire	Jiangquhai	Korean wild boar	Large White	Leicoma	Meishan	Pietrain	Wild boar Switzerland	Wuzhishan Minipig	Xiang	Yucatan Minipig	Mangalitza	Mangalitza	Mangalitza	Angeln Saddleback	Angeln Saddleback x Mangalitza	Angeln Saddleback x Mangalitza	Miniature pig	Angeln Saddleback x Mangalitza	Mangalitza	Bama Minipig	Angeln Saddleback	Berkshire	Berkshire	British Saddelback	British Saddelback	Duroc	Duroc	Gloucester Old Spot
1	14821739	rs339773866	A	G	0/0	0/0	0/1	0/0	0/0	0/1	0/0	0/0	0/0	0/0	0/0	0/0	0/0	0/0	0/0	0/0	0/0	0/0	0/0	0/0	0/0	0/0	0/0	0/0	0/0	0/0	0/0	0/1	0/1	0/1	0/0	0/0	0/1	0/0	0/1	0/0	0/0	0/0	0/0	0/0	0/0	0/0	0/0	0/0	0/0
1	25231855	rs336541123	G	A	0/0	0/0	1/1	1/1	0/0	0/1	0/1	0/1	0/0	0/0	0/0	0/0	0/0	0/0	0/0	0/0	0/0	0/0	0/0	0/0	0/0	0/0	0/0	0/0	0/0	0/0	0/0	1/1	1/1	1/1	0/0	0/1	0/1	0/0	0/1	0/1	0/0	0/0	0/0	0/0	0/0	0/0	0/0	0/0	0/0
1	229530075		T	C	0/0	0/0	0/1	./.	./.	./.	./.	./.	./.	0/0	./.	0/0	0/0	0/0	0/0	0/0	./.	./.	0/0	./.	0/0	./.	./.	0/0	0/0	./.	./.	0/1	0/0	0/1	0/0	0/0	./.	./.	1/1	0/0	0/0	./.	0/0	0/0	./.	0/0	0/0	0/0	./.
1	236547263	rs333591168	C	T	0/0	0/0	0/1	0/0	0/0	0/1	1/1	1/1	0/0	0/0	0/0	0/0	0/0	0/0	0/0	0/0	0/0	0/0	0/0	0/0	0/0	0/0	0/0	0/0	0/0	0/0	0/0	1/1	0/0	1/1	0/0	0/1	0/0	0/0	0/1	0/1	0/0	0/0	0/0	0/0	0/0	0/0	0/0	0/0	0/0
1	236634033	rs695157866	G	A	./.	0/0	0/1	./.	./.	./.	./.	0/0	0/0	0/0	./.	0/0	0/0	0/0	./.	./.	0/0	./.	./.	0/0	0/0	0/0	./.	./.	./.	./.	./.	1/1	0/0	0/0	./.	0/0	./.	0/0	0/1	0/0	./.	./.	0/0	0/0	0/0	0/0	0/0	0/0	./.
1	236896638	rs331508205	G	A	0/0	0/0	0/1	0/0	0/0	0/1	1/1	1/1	0/0	0/0	0/0	0/0	0/0	0/0	0/0	0/0	0/0	0/0	0/0	0/0	0/0	0/0	0/0	0/0	0/0	0/0	0/0	1/1	0/0	0/1	0/0	0/1	0/1	0/0	0/1	0/1	0/0	0/0	0/0	0/0	0/0	0/0	0/0	0/0	0/0
2	1479708		C	T	0/0	./.	1/1	0/0	0/0	0/1	1/1	0/1	0/0	0/0	./.	0/0	0/0	./.	./.	./.	0/0	./.	./.	./.	0/0	0/0	0/0	0/0	0/0	./.	0/0	0/1	./.	1/1	0/0	0/1	0/1	0/0	0/1	./.	0/0	0/0	./.	./.	./.	./.	0/0	0/0	0/0
2	7075927	rs708535414	C	T	0/0	0/0	./.	0/0	0/0	0/1	0/0	0/0	0/0	0/0	0/0	0/0	0/0	0/0	0/0	./.	0/0	./.	0/0	./.	0/0	0/0	./.	0/0	0/0	./.	0/0	./.	0/0	0/0	0/0	0/0	0/0	0/0	./.	0/0	0/0	./.	0/0	0/0	0/0	0/0	0/0	0/0	0/0
2	18281194	rs320974942	C	A	0/0	0/0	1/1	0/0	0/0	0/1	0/1	0/1	0/0	0/0	0/0	0/0	0/0	0/0	0/0	0/0	0/0	0/0	0/0	0/0	0/0	0/0	0/0	0/0	0/0	0/0	0/0	1/1	0/1	0/1	0/1	0/0	0/0	0/0	1/1	0/0	0/0	0/0	0/0	0/0	0/0	0/0	0/0	0/0	0/0
2	40617230	rs344937808	G	A	0/0	0/0	0/1	./.	0/0	1/1	1/1	1/1	0/0	0/0	0/0	0/0	0/0	0/0	0/0	0/0	0/0	0/0	0/0	0/0	0/0	0/0	0/0	0/0	0/0	0/0	0/0	0/1	0/1	1/1	0/0	0/1	0/1	0/0	0/1	0/1	0/0	0/0	0/0	0/0	0/0	0/0	0/0	0/0	0/0
2	56149499	rs711459195	C	CA	0/0	0/0	1/1	0/0	0/0	0/1	0/1	1/1	0/0	0/0	0/0	0/0	0/0	0/0	0/0	0/0	0/0	./.	0/0	0/0	0/0	0/0	0/0	0/0	0/0	./.	0/0	1/1	0/1	1/1	0/0	0/1	1/1	0/0	0/1	0/0	0/0	0/0	0/0	0/0	0/0	0/0	0/0	0/0	0/0
2	56403359	rs343706540	T	C	0/0	0/0	1/1	0/0	0/0	0/1	0/1	1/1	0/0	0/0	0/0	0/0	0/0	0/0	0/0	0/0	0/0	0/0	0/0	0/0	0/0	0/0	0/0	0/0	0/0	0/0	0/0	1/1	1/1	1/1	0/0	0/1	0/1	0/0	0/1	0/0	0/0	0/0	0/0	0/0	0/0	0/0	0/0	0/0	0/0
2	56556186		G	A	0/0	0/0	0/1	0/0	0/0	0/1	0/1	1/1	0/0	0/0	./.	0/0	0/0	0/0	0/0	0/0	0/0	./.	0/0	./.	0/0	0/0	0/0	0/0	0/0	./.	0/0	0/1	0/1	1/1	0/0	0|1	0/1	0/0	0/1	0/1	0/0	0/0	0/0	0/0	0/0	0/0	0/0	0/0	0/0
2	56615707	rs697114271	G	A	0/0	0/0	1/1	0/0	0/0	0/1	0/1	1/1	0/0	0/0	0/0	0/0	0/0	0/0	0/0	0/0	0/0	0/0	0/0	0/0	0/0	0/0	0/0	0/0	0/0	0/0	0/0	1/1	1/1	1/1	0/0	0/0	0/1	0/0	0/1	0/0	0/0	0/0	0/0	0/0	0/0	0/0	0/0	0/0	0/0
2	57486127		C	T,A	0/0	0/0	1/1	0/0	0/0	0/1	0/1	0/1	0/0	0/0	./.	0/0	0/0	0/0	0/0	0/0	0/0	./.	0/0	./.	0/0	0/0	0/0	0/0	0/0	./.	0/0	1/2	0/1	1/1	0/0	0/1	0/1	0/0	0/1	0/0	0/0	0/0	0/0	0/0	0/0	0/0	0/0	0/0	0/0
2	58286876		TCGGGGCGGGACCTCCG	T	0/0	0/0	0/1	0/0	0/0	0/1	0/0	0/0	0/0	0/0	0/0	0/0	0/0	0/0	0/0	0/0	0/0	0/0	0/0	0/0	0/0	0/0	0/0	0/0	0/0	0/0	0/0	0/1	0/0	0/1	0/0	0/1	0/0	0/0	0/1	0/0	0/0	0/0	0/0	0/0	0/0	0/0	0/0	0/0	0/0
2	58762625		AACACACAC	A	0/0	0/0	1/1	0/0	0/0	0/1	0/1	1/1	0/0	0/0	./.	0/0	0/0	0/0	0/0	0/0	0/0	./.	0/0	./.	0/0	0/0	0/0	0/0	0/0	./.	0/0	1/1	0/0	1/1	0/0	0/1	0/1	0/0	0/1	0/0	0/0	0/0	0/0	0/0	0/0	0/0	0/0	0/0	0/0
2	61866070		T	C	0/0	0/0	1/1	0/1	0/1	0/1	1/1	1/1	0/0	0/0	./.	0/0	0/0	0/0	0/0	0/0	0/0	./.	0/0	./.	0/0	0/0	0/0	0/0	0/0	./.	0/0	1/1	1/1	1/1	0/0	0/1	0/1	0/0	0/1	0/0	0/0	0/0	0/0	0/0	0/0	0/0	0/0	0/0	0/0
2	63435854		A	G	0/0	0/0	1/1	0/1	0/0	0/1	0/0	1/1	0/0	0/0	0/0	0/0	0/0	0/0	0/0	0/0	0/0	./.	0/0	./.	0/0	0/0	0/0	0/0	0/0	./.	0/0	1/1	1/1	1/1	0/0	0/1	0/1	0/0	0/1	0/0	0/0	0/0	0/0	0/0	0/0	0/0	0/0	0/0	0/0
2	63697412		C	T	0/0	0/0	0/1	0/1	0/0	0/1	0/1	1/1	0/0	0/0	0/0	0/0	0/0	0/0	0/0	0/0	0/0	0/0	0/0	0/0	0/0	0/0	0/0	0/0	0/0	0/0	0/0	1/1	1/1	1/1	0/0	0/1	0/1	0/0	0/1	0/0	0/0	0/0	0/0	0/0	0/0	0/0	0/0	0/0	0/0
2	69735408		TGGCCCTGGCCCC	T	0/0	0/0	1/1	0/0	0/0	0/1	0/1	1/1	0/0	0/0	0/0	0/0	0/0	0/0	./.	0/0	0/0	0/0	0/0	0/0	0/0	0/0	0/0	0/0	0/0	0/0	0/0	1/1	0/0	1/1	0/0	0/0	0/1	0/0	0/1	0/0	0/0	0/0	0/0	0/0	0/0	0/0	0/0	0/0	0/0
2	150574935	rs711900692	CAGGGGACGG	C	0/0	0/0	1/1	0/0	0/0	1/1	1/1	0/1	0/0	0/0	0/0	0/0	0/0	0/0	0/0	0/0	0/0	0/0	0/0	0/0	0/0	0/0	0/0	0/0	0/0	0/0	0/0	0/1	1/1	0/1	0/1	1/1	0/1	0/0	1/1	1/1	0/0	0/0	0/0	0/0	0/0	0/0	0/0	0/0	0/0
3	1240255		G	A	0/0	./.	0/1	0/0	0/0	0/1	1/1	0/1	0/0	0/0	./.	0/0	0/0	0/0	0/0	./.	0/0	./.	0/0	0/0	0/0	0/0	0/0	0/0	0/0	./.	0/0	0/1	0/0	0/0	0/0	0/1	0/1	0/0	0/1	./.	0/0	0/0	./.	0/0	0/0	0/0	0/0	0/0	0/0
3	4586841		G	T	./.	./.	./.	./.	./.	./.	0/0	1/1	./.	./.	./.	./.	0/0	./.	0/0	./.	./.	./.	0/0	./.	0/0	0/0	./.	./.	0/0	./.	./.	./.	./.	./.	./.	./.	./.	./.	./.	./.	0/0	./.	./.	./.	./.	./.	./.	./.	0/0
3	49806990		G	A	./.	0/0	./.	./.	0/0	0/1	0/0	0/0	0/0	0/0	./.	0/0	0/0	./.	0/0	./.	./.	./.	./.	./.	0/0	0/0	./.	./.	0/0	./.	0/0	./.	./.	0/0	./.	0/0	./.	./.	./.	./.	0/0	0/0	./.	./.	0/0	./.	0/0	0/0	0/0
3	125139396	rs706655372	G	A	0/0	0/0	0/1	0/0	0/0	0/1	0/0	0/0	0/0	0/0	0/0	0/0	0/0	0/0	0/0	0/0	0/0	0/0	0/0	0/0	0/0	0/0	0/0	0/0	0/0	0/0	0/0	0/1	0/0	0/1	0/0	0/0	0/0	0/0	0/1	0/0	0/0	0/0	0/0	0/0	0/0	0/0	0/0	0/0	0/0
4	66821473	rs343040806	C	T	0/0	0/0	0/1	0/1	0/1	1/1	1/1	1/1	0/0	0/0	0/0	0/0	0/0	0/0	0/0	0/0	0/0	0/0	0/0	0/0	0/0	0/0	0/0	0/0	0/0	0/0	0/0	0/1	1/1	0/1	0/0	0/1	0/1	0/0	0/1	1/1	0/0	0/0	0/0	0/0	0/0	0/0	0/0	0/0	0/0
4	71903637	rs343810119	T	A	./.	0/0	./.	./.	0/0	0/1	0/0	0/0	0/0	0/0	./.	0/0	0/0	./.	0/0	0/0	0/0	./.	0/0	./.	0/0	0/0	./.	0/0	0/0	0/0	0/0	./.	0/0	0/0	0/0	0/0	0/0	0/0	./.	0/0	0/0	0/0	0/0	./.	0/0	0/0	0/0	0/0	0/0
4	101354191	rs322445006	A	G	0/0	0/0	0/1	0/1	0/0	0/1	0/0	0/0	0/0	0/0	0/0	0/0	0/0	0/0	0/0	0/0	0/0	0/0	0/0	0/0	0/0	0/0	0/0	0/0	0/0	0/0	0/0	0/1	0/0	0/1	0/0	0/1	0/1	0/0	0/1	1/1	0/0	0/0	0/0	0/0	0/0	0/0	0/0	0/0	0/0
4	124810424		C	A	0/0	0/0	0/1	0/0	0/0	0/1	0/0	0/0	0/0	0/0	./.	0/0	0/0	0/0	0/0	0/0	0/0	./.	0/0	./.	0/0	0/0	0/0	./.	0/0	./.	0/0	0/1	0/0	1/1	0/0	0/0	0/0	0/0	0/1	0/0	0/0	0/0	0/0	0/0	0/0	0/0	0/0	0/0	0/0
5	738674	rs691778576	T	A	0/0	0/0	0/1	./.	0/0	1/1	0/0	0/1	0/0	0/0	0/0	0/0	0/0	0/0	0/0	./.	0/0	0/0	0/0	./.	0/0	0/0	0/0	0/0	0/0	0/0	0/0	0/1	0/1	0/1	0/0	0/1	0/0	0/0	0/1	0/0	0/0	0/0	0/0	0/0	0/0	0/0	0/0	0/0	0/0
5	7108752		G	GGC	0/0	0/0	./.	./.	0/1	./.	0/0	0/0	0/0	0/0	./.	0/0	0/0	0/0	./.	./.	0/0	./.	./.	./.	0/0	0/0	./.	0/0	0/0	./.	0/0	./.	./.	0/0	0/0	0/0	0/0	0/0	./.	./.	0/0	./.	0/0	./.	./.	0/0	./.	0/0	0/0
5	10290887	rs711883011	C	T	./.	./.	./.	./.	0/0	./.	0/1	0/0	./.	./.	./.	./.	0/0	./.	./.	./.	./.	./.	./.	./.	./.	0/0	./.	./.	0/0	./.	0/0	./.	./.	./.	./.	./.	./.	./.	./.	0/0	0/0	0/0	./.	./.	./.	./.	./.	./.	0/0
5	20271163	rs330559320	A	G	0/0	0/0	1/1	0/0	0/0	0/1	1/1	1/1	0/0	0/0	0/0	0/0	0/0	0/0	0/0	0/0	0/0	0/0	0/0	0/0	0/0	0/0	0/0	0/0	0/0	0/0	0/0	1/1	0/0	1/1	0/0	0/0	0/1	0/0	0/1	0/0	0/0	0/0	0/0	0/0	0/0	0/0	0/0	0/0	0/0
5	20304862		C	G	0/0	0/0	1/1	0/0	0/0	0/1	1/1	0/1	0/0	0/0	./.	0/0	0/0	0/0	0/0	0/0	0/0	./.	0/0	./.	0/0	0/0	0/0	0/0	0/0	./.	0/0	1/1	0|1	1/1	0/0	0/0	0/0	0/0	0/1	0/0	0/0	0/0	0/0	0/0	0/0	0/0	0/0	0/0	0/0
5	29695972	rs695435682	G	A	0/0	0/0	1/1	0/0	0/1	0/1	1/1	0/0	0/0	0/0	./.	0/0	0/0	0/0	0/0	0/0	0/0	0/0	0/0	0/0	0/0	0/0	0/0	0/0	0/0	0/0	0/0	0/1	0/0	1/1	0/0	0/1	0/1	0/0	0/1	0/0	0/0	0/0	0/0	0/0	0/0	0/0	0/0	0/0	0/0
6	10195114		G	T	0/0	./.	./.	./.	0/0	./.	0/1	./.	./.	0/0	./.	0/0	0/0	0/0	0/0	./.	./.	./.	./.	./.	0/0	./.	./.	./.	./.	./.	./.	./.	./.	./.	./.	./.	./.	./.	./.	./.	0/0	0/0	0/0	0/0	0/0	0/0	./.	0/0	0/0
6	10195143		G	C	0/0	./.	./.	./.	./.	./.	0/1	0/0	./.	0/0	./.	0/0	0/0	0/0	0/0	0/0	./.	./.	./.	./.	0/0	./.	./.	./.	./.	./.	./.	./.	./.	./.	./.	./.	./.	./.	./.	0/0	./.	0/0	./.	0/0	0/0	0/0	0/0	./.	0/0
6	14945460	rs326981257	C	T	0/0	0/0	0/1	0/0	0/0	0/1	1/1	0/1	0/0	0/0	0/0	0/0	0/0	0/0	0/0	0/0	0/0	0/0	0/0	0/0	0/0	0/0	0/0	0/0	0/0	0/0	0/0	0/1	0/0	0/1	0/0	0/0	0/0	0/0	0/1	0/1	0/0	0/0	0/0	0/0	0/0	0/0	0/0	0/0	0/0
6	25808110	rs336684243	C	A	0/0	0/0	0/1	1/1	0/0	1/1	1/1	1/1	./.	0/0	0/0	0/0	0/0	0/0	0/0	0/0	0/0	0/0	0/0	0/0	0/0	0/0	0/0	0/0	0/0	0/0	0/0	0/1	./.	0/1	0/0	0/0	0/0	0/0	0/1	1/1	0/0	0/0	0/0	0/0	0/0	0/0	0/0	0/0	0/0
6	28447423	rs342774005	T	C	0/0	0/0	0/1	./.	1/1	0/1	1/1	1/1	0/0	0/0	0/0	0/0	0/0	0/0	0/0	0/0	0/0	0/0	0/0	0/0	0/0	0/0	0/0	0/0	0/0	0/0	0/0	0/1	0/0	1/1	0/0	0/1	0/1	0/0	0/1	1/1	0/0	0/0	0/0	0/0	0/0	0/0	0/0	0/0	0/0
6	81517128		C	CA	0/0	0/0	1/1	0/0	1/1	0/1	0/1	0/0	0/0	0/0	0/0	0/0	0/0	0/0	0/0	0/0	0/0	./.	0/0	0/0	0/0	0/0	0/0	0/0	0/0	0/0	0/0	0/1	0/1	1/1	0/0	0/0	0|1	0/0	0|1	0/0	0/0	0/0	0/0	0/0	0/0	0/0	0/0	0/0	0/0
6	98006479		C	T	0/0	0/0	0/1	0/0	1/1	1/1	1/1	1/1	0/0	0/0	./.	0/0	0/0	0/0	./.	0/0	0/0	./.	0/0	./.	0/0	0/0	0/0	./.	0/0	./.	0/0	0/1	0/0	0/0	0/0	0/1	0/0	0/0	0|1	0/0	0/0	0/0	0/0	0/0	0/0	0/0	0/0	0/0	0/0
6	164631593		G	A	./.	0/0	0/1	0/0	0/0	0/1	0/1	0/1	0/0	0/0	./.	0/0	0/0	0/0	./.	./.	0/0	./.	./.	./.	./.	./.	0/0	0/0	./.	./.	0/0	0/1	0/1	0/0	0/0	0/1	0/1	./.	0/1	0/0	0/0	0/0	0/0	0/0	0/0	0/0	0/0	0/0	0/0
6	164849818	rs324904807	C	G	0/0	0/0	0/1	0/0	0/0	1/1	0/1	0/1	0/0	0/0	0/0	0/0	0/0	0/0	0/0	0/0	0/0	0/0	0/0	0/0	0/0	0/0	0/0	0/0	0/0	0/0	0/0	0/1	0/1	0/0	0/0	0/1	0/1	0/0	0/1	0/1	0/0	0/0	0/0	0/0	0/0	0/0	0/0	0/0	0/0
7	13378541	rs701054922	C	G	./.	0/0	./.	./.	0/1	0/1	0/0	0/0	./.	./.	./.	./.	0/0	./.	./.	0/0	0/0	./.	./.	./.	0/0	0/0	0/0	./.	0/0	./.	0/0	./.	./.	./.	./.	0/0	./.	./.	./.	./.	0/0	0/0	./.	./.	./.	./.	./.	./.	0/0
7	33684933	rs707239434	C	T	0/0	0/0	0/1	0/0	0/0	0/1	0/0	0/0	0/0	0/0	0/0	0/0	0/0	0/0	0/0	0/0	0/0	0/0	0/0	0/0	0/0	0/0	0/0	0/0	0/0	0/0	0/0	0/1	0/0	0/0	0/1	0/0	0/1	0/0	0/1	0/0	0/0	0/0	0/0	0/0	0/0	0/0	0/0	0/0	0/0
7	34749862	rs697860489	G	A	0/0	0/0	0/1	0/0	0/0	0/1	0/1	0/0	0/0	0/0	0/0	0/0	0/0	0/0	0/0	0/0	0/0	0/0	0/0	0/0	0/0	0/0	0/0	0/0	0/0	0/0	0/0	0/1	0/0	0/0	0/0	0/0	0/1	0/0	0/1	0/0	0/0	0/0	0/0	0/0	0/0	0/0	0/0	0/0	0/0
7	34762118	rs713698893	G	C	0/0	0/0	0/1	0/0	0/0	0/1	0/1	0/0	0/0	0/0	0/0	0/0	0/0	0/0	0/0	0/0	0/0	./.	0/0	0/0	0/0	0/0	0/0	0/0	0/0	0/0	0/0	0/1	0/1	0/0	0/1	0/0	0/1	0/0	0/1	0/0	0/0	0/0	0/0	0/0	0/0	0/0	0/0	0/0	0/0
7	38455083		T	G	0/0	0/0	0/1	0/0	0/0	0/1	0/1	0/0	0/0	0/0	./.	0/0	0/0	0/0	0/0	0/0	0/0	./.	0/0	./.	0/0	0/0	0/0	0/0	0/0	./.	0/0	0/1	0/1	0/0	0/1	0/0	0/1	0/0	0/1	0/0	0/0	0/0	0/0	0/0	0/0	0/0	0/0	0/0	0/0
7	120654058	rs693323341	G	A	./.	0/0	./.	./.	./.	./.	0/0	1/1	./.	./.	./.	./.	0/0	./.	./.	./.	./.	./.	0/0	./.	./.	0/0	./.	./.	0/0	./.	./.	./.	./.	./.	./.	./.	./.	./.	./.	./.	./.	./.	./.	./.	./.	./.	./.	./.	0/0
8	4108076	rs693464185	G	A	0/0	0/0	./.	./.	0/0	0/1	0/0	0/1	0/0	0/0	./.	0/0	0/0	./.	./.	./.	0/0	0/0	./.	./.	0/0	0/0	0/0	0/0	0/0	0/0	0/0	./.	./.	./.	./.	0/0	0/0	./.	./.	0/0	0/0	0/0	0/0	./.	0/0	0/0	0/0	0/0	0/0
8	97013251	rs334596148	C	T	0/0	0/0	1/1	0/1	0/0	1/1	1/1	0/0	0/0	0/0	0/0	0/0	0/0	0/0	0/0	0/0	0/0	0/0	0/0	0/0	0/0	0/0	0/0	0/0	0/0	0/0	0/0	1/1	1/1	0/1	0/0	0/1	0/1	0/0	0/1	0/1	0/0	0/0	0/0	0/0	0/0	0/0	0/0	0/0	0/0
9	1790391		G	A	./.	0/0	./.	0/0	0/0	./.	./.	./.	0/0	0/0	./.	./.	0/0	0/0	0/0	0/0	0/0	./.	0/0	./.	0/0	0/0	0/0	0/0	0/0	./.	./.	./.	./.	./.	0/0	0/0	0/1	./.	./.	./.	0/0	0/0	0/0	./.	./.	./.	./.	0/0	0/0
9	1796673		A	C	0/0	0/0	./.	./.	0/0	./.	./.	./.	./.	0/0	0/0	./.	0/0	0/0	0/0	0/0	./.	./.	0/0	./.	0/0	./.	0/0	0/0	./.	./.	0/0	./.	./.	0/0	0/1	0/0	./.	0/0	1/1	./.	./.	./.	./.	./.	./.	./.	./.	0/0	./.
9	4312410		C	T	./.	0/0	0/1	0/0	0/0	0/1	0/0	0/0	0/0	0/0	./.	0/0	0/0	0/0	0/0	0/0	0/0	./.	0/0	./.	0/0	0/0	0/0	0/0	0/0	./.	0/0	0|1	0/0	0|1	0/0	0|1	0|1	0/0	0|1	0/0	0/0	0/0	0/0	0/0	0/0	0/0	0/0	0/0	0/0
9	4852634	rs712034156	A	G	0/0	0/0	0/1	0/0	0/0	0/1	0/0	0/0	0/0	0/0	0/0	0/0	0/0	0/0	0/0	0/0	0/0	./.	0/0	0/0	0/0	0/0	0/0	0/0	0/0	0/0	0/0	0/1	0/0	0/1	0/0	0/1	0/1	0/0	0/1	0/0	0/0	0/0	0/0	0/0	0/0	0/0	0/0	0/0	0/0
9	120304517	rs340255278	C	T	0/0	0/0	0/1	0/0	0/0	0/1	1/1	0/1	0/0	0/0	0/0	0/0	0/0	0/0	0/0	0/0	0/0	0/0	0/0	0/0	0/0	0/0	0/0	0/0	0/0	0/0	0/0	0/1	0/0	0/1	0/1	0/1	0/1	0/0	1/1	0/1	0/0	0/0	0/0	0/0	0/0	0/0	0/0	0/0	0/0
9	120344560	rs700974344	C	A	./.	0/0	0/1	0/0	0/0	0/1	0/1	0/1	0/0	0/0	0/0	0/0	0/0	0/0	0/0	0/0	0/0	0/0	0/0	0/0	0/0	0/0	0/0	0/0	0/0	0/0	0/0	0/1	0/0	0/1	0/1	0/1	0/1	0/0	1/1	0/1	0/0	0/0	0/0	0/0	0/0	0/0	0/0	0/0	0/0
9	131729726	rs341523146	G	A	./.	0/0	./.	./.	./.	./.	./.	./.	./.	0/0	./.	./.	0/0	0/0	0/0	./.	0/0	0/0	./.	./.	./.	0/0	./.	./.	0/0	./.	0/0	./.	./.	./.	1/1	1/1	./.	0/0	1/1	./.	0/0	./.	./.	./.	./.	./.	0/0	0/0	0/0
10	17959929	rs708398056	G	A	0/0	0/0	0/1	0/0	0/0	0/1	0/0	0/0	0/0	0/0	0/0	0/0	0/0	0/0	0/0	0/0	0/0	0/0	0/0	0/0	0/0	0/0	0/0	0/0	0/0	0/0	0/0	0/1	0/1	0/1	0/0	0/1	0/1	0/0	0/1	0/0	0/0	0/0	0/0	0/0	0/0	0/0	0/0	0/0	0/0
10	45369657	rs321958797	C	T	0/0	0/0	0/1	0/0	0/0	0/1	0/1	1/1	0/0	0/0	0/0	0/0	0/0	0/0	0/0	0/0	0/0	0/0	0/0	0/0	0/0	0/0	0/0	0/0	0/0	0/0	0/0	0/1	0/0	0/1	0/0	0/1	0/1	0/0	0/1	0/1	0/0	0/0	0/0	0/0	0/0	0/0	0/0	0/0	0/0
10	50302603	rs331875862	T	C	0/0	0/0	0/1	0/0	0/0	0/1	0/1	1/1	0/0	0/0	0/0	0/0	0/0	0/0	0/0	0/0	0/0	0/0	0/0	0/0	0/0	0/0	0/0	0/0	0/0	0/0	0/0	1/1	0/1	1/1	0/0	0/1	0/1	0/0	0/1	0/0	0/0	0/0	0/0	0/0	0/0	0/0	0/0	0/0	0/0
10	50303267		A	G	0/0	0/0	0/1	0/0	0/0	0/1	0/1	1/1	0/0	0/0	./.	0/0	0/0	0/0	0/0	0/0	0/0	./.	0/0	./.	0/0	0/0	0/0	0/0	0/0	0/0	0/0	1/1	1/1	1/1	0/0	0/1	0/1	0/0	0/1	0/0	0/0	0/0	0/0	0/0	0/0	0/0	0/0	0/0	0/0
11	15510402		G	C	./.	./.	./.	./.	0/0	1/1	./.	./.	./.	0/0	./.	./.	0/0	0/0	./.	./.	./.	./.	./.	./.	0/0	./.	./.	0/0	./.	./.	0/0	./.	./.	./.	./.	./.	./.	./.	./.	./.	0/0	0/0	0/0	./.	./.	./.	0/0	./.	./.
12	3893808		GGCCCCACACAGAAGTGCTGACTCCTTC	G	0/0	0/0	1/1	./.	0/0	0/1	0/1	0/0	0/0	0/0	0/0	0/0	0/0	0/0	0/0	0/0	0/0	0/0	0/0	0/0	0/0	0/0	0/0	0/0	0/0	0/0	0/0	1/1	0/0	1/1	0/0	0/1	0/0	0/0	0/1	0/0	0/0	0/0	0/0	0/0	0/0	0/0	0/0	0/0	0/0
12	4858801	rs705403930	G	T	0/0	0/0	1/1	./.	0/0	0/1	0/1	0/0	0/0	0/0	0/0	0/0	0/0	0/0	0/0	0/0	0/0	0/0	0/0	0/0	0/0	0/0	0/0	0/0	0/0	0/0	0/0	1/1	0/1	1/1	0/0	0/1	0/0	0/0	0/1	0/0	0/0	0/0	0/0	0/0	0/0	0/0	0/0	0/0	0/0
12	5303358	rs704354893	C	G	0/0	0/0	0/1	./.	0/0	0/1	1/1	0/0	0/0	0/0	0/0	0/0	0/0	0/0	0/0	0/0	0/0	./.	0/0	0/0	0/0	0/0	0/0	0/0	0/0	0/0	0/0	0/1	0/0	0/1	0/0	0/0	0/0	0/0	0/1	0/0	0/0	0/0	0/0	0/0	0/0	0/0	0/0	0/0	0/0
12	21253953	rs335480630	C	G	0/0	0/0	0/1	0/0	0/0	1/1	1/1	0/1	0/0	0/0	0/0	0/0	0/0	0/0	0/0	0/0	0/0	0/0	./.	0/0	0/0	0/0	0/0	./.	./.	0/0	0/0	1/1	0/0	0/1	0/0	0/1	0/1	0/0	1/1	0/0	0/0	0/0	0/0	0/0	0/0	0/0	0/0	0/0	0/0
12	21358712	rs704316242	C	A	0/0	0/0	0/1	0/0	0/0	0/1	0/1	0/1	0/0	0/0	./.	0/0	0/0	0/0	0/0	0/0	0/0	./.	0/0	0/0	0/0	0/0	0/0	0/0	0/0	0/0	0/0	0/1	0/0	0/1	0/0	0|1	0/0	0/0	0/1	0/0	0/0	0/0	0/0	0/0	0/0	0/0	0/0	0/0	0/0
12	42676448	rs704662796	G	C	./.	./.	./.	./.	./.	./.	0/1	0/0	./.	./.	./.	./.	0/0	./.	./.	./.	./.	./.	./.	./.	./.	0/0	./.	./.	0/0	./.	./.	./.	./.	./.	./.	./.	./.	./.	./.	./.	0/0	./.	./.	./.	0/0	./.	./.	./.	0/0
12	44177552	rs339421707	G	A	0/0	0/0	0/1	0/0	0/0	0/1	0/1	1/1	0/0	0/0	0/0	0/0	0/0	0/0	0/0	0/0	0/0	0/0	0/0	0/0	0/0	0/0	0/0	0/0	0/0	0/0	0/0	0/1	0/0	0/1	0/0	1/1	1/1	0/0	1/1	0/0	0/0	0/0	0/0	0/0	0/0	0/0	0/0	0/0	0/0
12	44647471		C	G	0/0	0/0	0/1	0/1	0/0	0/1	0/1	0/1	0/0	0/0	./.	0/0	0/0	0/0	0/0	0/0	0/0	./.	0/0	./.	0/0	0/0	0/0	0/0	0/0	./.	0/0	0/1	0/0	0/1	0/1	1/1	1/1	0/0	1/1	0/0	0/0	0/0	0/0	0/0	0/0	0/0	0/0	0/0	0/0
12	44647724		G	A	0/0	0/0	0/1	0/1	0/0	0/1	0/1	1/1	0/0	0/0	./.	0/0	0/0	0/0	0/0	0/0	0/0	./.	0/0	./.	0/0	0/0	0/0	0/0	0/0	./.	0/0	0/1	0/0	0/0	0/0	0/1	0/1	0/0	1/1	0/0	0/0	0/0	0/0	0/0	0/0	0/0	0/0	0/0	0/0
12	49958167		G	T	0/0	0/0	1/1	0/0	0/1	0/1	0/1	1/1	0/0	0/0	./.	0/0	0/0	0/0	0/0	0/0	0/0	0/0	0/0	./.	0/0	0/0	0/0	0/0	0/0	./.	0/0	1/1	0/0	0/1	0/1	1/1	1/1	0/0	1/1	0/0	0/0	./.	0/0	0/0	0/0	0/0	0/0	0/0	0/0
12	50495035	rs318383250	C	T	0/0	./.	1/1	0/0	0/0	0/1	0/1	1/1	0/0	0/0	0/0	0/0	0/0	0/0	0/0	./.	0/0	./.	0/0	./.	0/0	0/0	0/0	0/0	0/0	0/0	0/0	1/1	0/0	1/1	0/1	1/1	1/1	0/0	1/1	0/0	0/0	0/0	0/0	0/0	0/0	0/0	0/0	0/0	0/0
12	50509761	rs698615295	G	C	./.	0/0	1/1	0/0	0/0	0/1	0/1	1/1	0/0	0/0	0/0	0/0	0/0	0/0	0/0	./.	0/0	0/0	0/0	0/0	0/0	0/0	0/0	0/0	0/0	0/0	0/0	1/1	0/1	1/1	0/1	1/1	1/1	0/0	1|1	0/0	0/0	0/0	0/0	0/0	0/0	0/0	0/0	0/0	0/0
12	51527370		C	T	0/0	0/0	1/1	0/0	0/0	1/1	1/1	1/1	0/0	0/0	./.	0/0	0/0	0/0	0/0	./.	0/0	./.	0/0	./.	0/0	0/0	0/0	0/0	0/0	./.	0/0	1/1	1/1	1/1	0/0	0/1	0/1	0/0	0/1	0/0	0/0	0/0	0/0	0/0	0/0	0/0	0/0	0/0	0/0
12	52096648	rs708101433	GA	G	0/0	0/0	1/1	0/0	0/0	0/1	0/1	1/1	0/0	0/0	0/0	0/0	0/0	0/0	0/0	0/0	0/0	0/0	0/0	0/0	0/0	0/0	0/0	0/0	0/0	0/0	0/0	1/1	0/1	1/1	0/0	0/1	0/1	0/0	0/1	0/0	0/0	0/0	0/0	0/0	0/0	0/0	0/0	0/0	0/0
12	53438198	rs699516911	C	T	0/0	0/0	0/1	0/0	0/0	0/1	0/1	0/1	0/0	0/0	0/0	0/0	0/0	0/0	0/0	0/0	0/0	0/0	0/0	0/0	0/0	0/0	0/0	0/0	0/0	0/0	0/0	1/1	0/1	1/1	0/1	1/1	1/1	0/0	1/1	0/1	0/0	0/0	0/0	0/0	0/0	0/0	0/0	0/0	0/0
13	22932240	rs323723955	C	T	0/0	0/0	0/1	./.	0/0	1/1	1/1	1/1	0/0	0/0	0/0	0/0	0/0	0/0	0/0	0/0	0/0	./.	0/0	0/0	0/0	0/0	0/0	0/0	0/0	0/0	0/0	0/1	0/0	0/1	0/0	0/1	0/0	0/0	0/1	1/1	0/0	0/0	0/0	0/0	0/0	0/0	0/0	0/0	0/0
13	53728542	rs343014677	T	C	0/0	0/0	0/1	1/1	0/0	1/1	1/1	1/1	0/0	0/0	0/0	0/0	0/0	0/0	0/0	0/0	0/0	0/0	0/0	0/0	0/0	0/0	0/0	0/0	0/0	0/0	0/0	0/1	0/1	0/1	0/0	0/1	0/0	0/0	0/1	1/1	0/0	0/0	0/0	0/0	0/0	0/0	0/0	0/0	0/0
13	106612073	rs333198858	C	G	0/0	0/0	0/1	1/1	1/1	0/1	1/1	1/1	0/0	0/0	0/0	0/0	0/0	0/0	0/0	0/0	0/0	0/0	0/0	0/0	0/0	0/0	0/0	0/0	0/0	0/0	0/0	1/1	1/1	1/1	0/0	0/0	1/1	0/0	0/1	0/0	0/0	0/0	0/0	0/0	0/0	0/0	0/0	0/0	0/0
13	207222334	rs335212953	G	C	0/0	0/0	0/1	0/1	0/0	1/1	1/1	0/1	0/0	0/0	0/0	0/0	0/0	0/0	0/0	0/0	0/0	0/0	0/0	0/0	0/0	0/0	0/0	0/0	0/0	0/0	0/0	0/1	0/0	0/1	0/0	0/0	0/0	0/0	0/1	0/0	0/0	0/0	0/0	0/0	0/0	0/0	0/0	0/0	0/0
13	207484135		G	T	./.	0/0	./.	./.	0/0	./.	0/0	0/0	./.	0/0	./.	./.	0/0	./.	./.	./.	./.	./.	0/0	./.	0/0	0/0	0/0	./.	0/0	./.	0/0	./.	./.	0/1	./.	0/0	./.	./.	./.	./.	0/0	./.	./.	./.	./.	./.	./.	./.	0/0
14	14952533	rs707822442	G	A	0/0	0/0	0/1	./.	./.	./.	./.	./.	0/0	0/0	./.	./.	0/0	./.	0/0	./.	0/0	./.	./.	./.	0/0	./.	./.	./.	0/0	./.	0/0	./.	./.	./.	./.	0/0	./.	0/0	./.	0/0	0/0	0/0	0/0	0/0	0/0	0/0	0/0	./.	0/0
14	70801262		G	A	0/0	./.	./.	0/0	./.	./.	0/0	0/0	./.	./.	./.	./.	0/0	./.	0/0	0/0	./.	./.	./.	./.	./.	./.	./.	./.	0/0	./.	./.	./.	./.	0/0	./.	0/0	0/0	0|1	./.	./.	0/0	./.	./.	./.	./.	./.	./.	./.	0/0
14	70801266		G	T	0/0	./.	./.	0/0	./.	./.	0/0	0/0	./.	./.	./.	./.	0/0	./.	0/0	0/0	./.	./.	./.	./.	./.	./.	./.	./.	0/0	./.	./.	./.	./.	0/0	./.	0/0	0/0	0|1	./.	./.	0/0	./.	./.	./.	./.	./.	./.	0/0	0/0
14	70801273		A	G	0/0	./.	./.	0/0	./.	./.	0/0	0/0	./.	./.	./.	./.	0/0	./.	0/0	0/0	./.	./.	./.	./.	./.	./.	./.	./.	0/0	./.	./.	./.	./.	0/0	./.	0/0	0/0	0|1	./.	./.	0/0	./.	./.	./.	./.	./.	0/0	0/0	0/0
14	70802692		G	A	0/0	0/0	./.	./.	./.	./.	./.	0/1	0/0	0/0	./.	./.	0/0	./.	0/0	./.	./.	./.	./.	./.	./.	0/0	./.	./.	0/0	./.	./.	./.	./.	./.	./.	./.	./.	0/0	./.	./.	0/0	0/0	0/0	./.	./.	./.	0/0	0/0	0/0
15	105276765		C	T	0/0	0/0	0/1	0/0	1/1	0/1	0/0	0/0	0/0	0/0	./.	0/0	0/0	0/0	0/0	0/0	0/0	./.	0/0	./.	0/0	0/0	0/0	0/0	0/0	./.	0/0	0/1	0/0	0/1	0/0	0/0	0/1	0/0	0/1	0/1	0/0	0/0	0/0	0/0	0/0	0/0	0/0	0/0	0/0
15	121557238	rs690385045	G	T	./.	0/0	1/1	0/0	0/0	1/1	0/0	1/1	0/0	0/0	0/0	0/0	0/0	0/0	0/0	0/0	0/0	0/0	0/0	0/0	0/0	0/0	0/0	0/0	0/0	0/0	0/0	0|1	0/0	0/1	0/0	0/1	0/1	0/0	0/1	0/0	0/0	0/0	0/0	0/0	0/0	0/0	0/0	0/0	0/0
16	19146492		G	A	0/0	0/0	./.	./.	./.	./.	0/0	./.	./.	0/0	./.	./.	0/0	0/0	./.	./.	./.	./.	./.	./.	0/0	0/0	./.	./.	./.	./.	0/0	./.	./.	0/0	./.	1/1	./.	0/0	./.	./.	0/0	./.	./.	0/0	./.	0/0	./.	0/0	./.
16	68450902		G	A	./.	0/0	1/1	0/0	0/1	0/1	0/0	0/0	0/0	0/0	./.	0/0	0/0	0/0	./.	./.	0/0	./.	./.	./.	0/0	0/0	./.	0/0	0/0	./.	0/0	0/1	0/1	0/1	0/0	0/0	0/0	0/0	./.	0/0	0/0	0/0	0/0	0/0	0/0	0/0	0/0	0/0	0/0
17	24977513	rs326967617	G	A	0/0	0/0	1/1	0/0	0/0	1/1	1/1	0/1	0/0	0/0	0/0	0/0	0/0	0/0	0/0	0/0	0/0	0/0	0/0	0/0	0/0	0/0	0/0	0/0	0/0	0/0	0/0	1/1	1/1	0/0	0/1	0/1	0/1	0/0	0/1	0/0	0/0	0/0	0/0	0/0	0/0	0/0	0/0	0/0	0/0
17	30223399	rs320253025	G	T	0/0	0/0	0/1	0/0	0/0	0/1	0/0	0/0	0/0	0/0	./.	0/0	0/0	0/0	0/0	./.	0/0	./.	0/0	0/0	0/0	0/0	0/0	./.	0/0	0/0	0/0	0/1	0/1	0/0	0/1	0/1	0/1	0/0	0/1	0/0	0/0	0/0	0/0	0/0	0/0	0/0	0/0	0/0	0/0
17	31897443	rs337540462	G	A	0/0	0/0	0/1	0/0	0/0	0/1	0/0	0/0	0/0	0/0	0/0	0/0	0/0	0/0	0/0	0/0	0/0	./.	0/0	0/0	0/0	0/0	0/0	0/0	0/0	0/0	0/0	0/1	0/0	0/0	0/1	0/1	0/1	0/0	0/1	0/0	0/0	0/0	0/0	0/0	0/0	0/0	0/0	0/0	0/0
18	18536324	rs696845539	T	C	0/0	0/0	0/1	0/0	0/0	0/1	1/1	0/0	0/0	0/0	0/0	0/0	0/0	0/0	0/0	0/0	0/0	0/0	0/0	0/0	0/0	0/0	0/0	0/0	0/0	0/0	0/0	0/1	0/1	0/1	0/0	0/1	0/1	0/0	0/1	0/0	0/0	0/0	0/0	0/0	0/0	0/0	0/0	0/0	0/0
18	20705975	rs331087462	C	T	0/0	0/0	0/1	0/0	0/0	0/1	0/1	0/1	0/0	0/0	0/0	0/0	0/0	0/0	0/0	0/0	0/0	0/0	0/0	0/0	0/0	0/0	0/0	0/0	0/0	0/0	0/0	0/1	0/0	0/1	0/0	0/1	0/1	0/0	0/1	0/0	0/0	0/0	0/0	0/0	0/0	0/0	0/0	0/0	0/0
18	55872811		G	T	0/0	0/0	0/1	0/0	0/0	0/1	0/1	1/1	0/0	0/0	0/0	0/0	0/0	0/0	0/0	0/0	0/0	./.	0/0	0/0	0/0	0/0	0/0	0/0	0/0	./.	0/0	0/1	0/0	0/1	1/1	0/0	0/1	0/0	1/1	1/1	0/0	0/0	0/0	0/0	0/0	0/0	0/0	0/0	0/0
[truncated: 31 more columns]
