# Supplementary material for: Tracing selection signatures in the pig genome gives evidence for selective pressures on a unique curly hair phenotype in Mangalitza
Source: Sci Rep. 2020 Dec 17;10:22142. doi: 10.1038/s41598-020-79037-z (PMC7747725; doi:10.1038/s41598-020-79037-z)
Supplement: Supplementary file 5 — Supplementary Table S11. [file 41598_2020_79037_MOESM5_ESM.xlsx]

## Sheet: Information_WGS_SNPchip_individ
Tracing selection signatures in the pig genome gives evidence for selective pressures on a unique curly hair phenotype in Mangalitza Kathrin Schachler1, Ottmar Distl1, Julia Metzger1,2 1Institute of Animal Breeding and Genetics, University of Veterinary Medicine Hannover, Hannover 30559, Germany 2Veterinary Functional Genomics Group, RG Development & Disease, Max Planck Institute for Molecular Ge…
Breed	Sex	Phenotype	Genomic Profiler Porcine 50K SNP chip	ID NGS	Bioproject	Biosample	SRA	Run accession	Sequencer	Library layout	Coverage	ROH analysis
Angeln Saddleback	male	straight-haired	TIHOPIG047	-	-	-	-	-	-	-	-	x
Angeln Saddleback	female	straight-haired	-	NGSPIG013	PRJEB9922	SAMEA3497824	ERS804973	ERS804973	Hiseq 2000	paired	14.1571	x
Angeln Saddleback	female	straight-haired	TIHOPIG039	NGSPIG032	PRJNA635602	SAMN15046209	SRP265728	SRR11913883	Nextseq500	paired	9.57209	x
Angeln Saddleback	female	straight-haired	-	NGSPIG039	PRJEB9922	SAMEA3497825	ERS804974	ERR977191, ERR977192, ERR977193, ERR977194	Hiseq 2000	paired	11.8339	x
Bama Minipig	male	straight-haired	-	NGSPIG038	PRJNA478804	SAMN09531794	SRS3718766	SRR8449987	Hiseq X Ten	paired	65.3445	-
Bentheim Black Pied	female	straight-haired	TIHOPIG075	-	-	-	-	-	-	-	-	x
Bentheim Black Pied	female	straight-haired	TIHOPIG076	-	-	-	-	-	-	-	-	x
Bentheim Black Pied	male	straight-haired	TIHOPIG077	-	-	-	-	-	-	-	-	x
Bentheim Black Pied	male	straight-haired	-	NGSPIG015	PRJEB9922	SAMEA3497826	ERS804975	ERR977195, ERR977196	Hiseq 2000	paired	16.6172	-
Berkshire	female	straight-haired	-	NGSPIG014	PRJNA309108	SAMN04440475	SRS1261796	SRR3123434, SRR3105581, SRR3123259, SRR3105582, SRR3123278, SRR3123280	Hiseq 2500	paired	100.743	-
Berkshire	female	straight-haired	-	NGSPIG040	PRJEB9922	SAMEA3497827	ERS804976	ERR977197, ERR977198	Hiseq 2000	paired	13.9915	x
Berkshire	male	straight-haired	-	NGSPIG041	PRJEB9922	SAMEA3497828	ERS804977	ERR977199, ERR977200	Hiseq 2000	paired	11.8299	x
British Saddelback	female	straight-haired	-	NGSPIG042	PRJEB9922	SAMEA3497829	ERS804978	ERR977201, ERR977202, ERR977203	Hiseq 2000	paired	12.8137	-
British Saddelback	female	straight-haired	-	NGSPIG043	PRJEB9922	SAMEA3497830	ERS804979	ERR977204, ERR977205	Hiseq 2000	paired	12.755	-
Duroc	male	straight-haired	-	NGSPIG011	PRJNA260763	SAMN03031138	SRS703272	SRR1577872	Hiseq 2000	paired	16.5016	x
Duroc	female	straight-haired	-	NGSPIG044	PRJNA322309	SAMN06115549	SRS1843239	SRR5086719	Hiseq 2000	paired	13.994	x
Duroc	female	straight-haired	-	NGSPIG045	PRJNA322309	SAMN06115551	SRS1842997	SRR5086400	Hiseq 2000	paired	13.8894	x
European Wild Boar	unspecified	straight-haired	TIHOPIG055	-	-	-	-	-	-	-	-	x
European Wild Boar	unspecified	straight-haired	TIHOPIG056	-	-	-	-	-	-	-	-	x
European Wild Boar	unspecified	straight-haired	TIHOPIG057	-	-	-	-	-	-	-	-	x
German Landrace x German Large White	female	straight-haired	TIHOPIG051	-	-	-	-	-	-	-	-	x
German Landrace x Yorkshire x Pietrain	female	straight-haired	TIHOPIG032	-	-	-	-	-	-	-	-	x
Gloucester Old Spot	female	straight-haired	-	NGSPIG046	PRJEB9922	SAMEA3497841	ERS804990	ERR977244, ERR977245	Hiseq 2000	paired	18.5945	x
Gloucester Old Spot	female	straight-haired	-	NGSPIG047	PRJEB9922	SAMEA3497842	ERS804991	ERR977246, ERR977247	Hiseq 2000	paired	10.644	x
Goettingen Minipig	unspecified	straight-haired	TIHOPIG025	-	-	-	-	-	-	-	-	x
Goettingen Minipig	female	straight-haired	TIHOPIG026	-	-	-	-	-	-	-	-	x
Goettingen Minipig	female	straight-haired	-	NGSPIG016	PRJEB27654	SAMEA4828321	ERS2648201	ERR2744283	Hiseq 2000	paired	16.2029	-
Goettingen Minipig	female	straight-haired	-	NGSPIG017	PRJEB27654	SAMEA4828324	ERS2648204	ERR2744286	Hiseq 2000	paired	14.167	-
Goettingen Minipig	female	straight-haired	-	NGSPIG048	PRJEB27654	SAMEA4828323	ERS2648203	ERR2744285	Hiseq 2000	paired	15.8161	-
Hampshire	unspecified	straight-haired	-	NGSPIG018	PRJEB9922	SAMEA3497843	ERS804992	ERR977248, ERR977249	Hiseq 2000	paired	14.115	x
Hampshire	unspecified	straight-haired	-	NGSPIG049	PRJEB30282	SAMEA5772927	ERS3576468	ERR3435045	Hiseq 2000	paired	10.1846	x
Hampshire	unspecified	straight-haired	-	NGSPIG050	PRJEB30282	SAMEA5772926	ERS3576467	ERR3435044	Hiseq 2000	paired	10.08	x
Husum Red Pied	male	straight-haired	TIHOPIG046	-	-	-	-	-	-	-	-	x
Husum Red Pied	female	straight-haired	TIHOPIG048	-	-	-	-	-	-	-	-	x
Iberian	male	straight-haired	-	NGSPIG051	PRJNA320525	SAMN03421607	SRS875335	SRR1917381	Hiseq 1500	paired	15.7001	x
Iberian	male	straight-haired	-	NGSPIG052	PRJNA255085	SAMN06895012	SRS2170012	SRR5515065	Hiseq 2000	paired	13.2861	x
Iberian	male	straight-haired	-	NGSPIG053	PRJNA369600	SAMN06289796	SRS1958356	SRR5229975	Hiseq 2000	paired	12.021	x
Jiangquhai	unspecified	straight-haired	-	NGSPIG019	PRJEB1683	SAMEA1557388	ERS177311	ERR173179	Hiseq 2000	paired	8.17415	-
Korean wild boar	unspecified	straight-haired	-	NGSPIG020	PRJNA260763	SAMN03031176	SRS703312	SRR1581072, SRR1581073	Hiseq 2000	paired	13.6674	-
Korean wild boar	unspecified	straight-haired	-	NGSPIG054	PRJNA260763	SAMN03031180	SRS703316	SRR1581083, SRR1581084, SRR1581085	Hiseq 2000	paired	14.8311	-
Korean wild boar	unspecified	straight-haired	-	NGSPIG055	PRJNA260763	SAMN03031178	SRS703314	SRR1581077, SRR1581078,SRR1581079	Hiseq 2000	paired	14.7925	-
Landrace	female	straight-haired	-	NGSPIG012	PRJEB1683	SAMEA1557416	ERS177313	ERR173181	Hiseq 2000	paired	10.7864	x
Landrace	female	straight-haired	-	NGSPIG056	PRJEB1683	SAMEA1557416	ERS177313	ERR173181	Hiseq 2000	paired	10.7864	x
Landrace	male	straight-haired	-	NGSPIG057	PRJEB1683	SAMEA1557405	ERS177312	ERR173180	Hiseq 2000	paired	7.31723	-
Large White	female	straight-haired	-	NGSPIG021	PRJEB1683	SAMEA1557389	ERS177322	ERR173190	Hiseq 2000	paired	9.07136	x
Large White	male	straight-haired	-	NGSPIG058	PRJNA255085	SAMN06895011	SRS2168992	SRR5513124	Hiseq 2000	paired	13.2992	x
Large White	female	straight-haired	-	NGSPIG059	PRJNA309108	SAMN04440478	SRS1261809	SRR3123346, SRR3123348, SRR3123354, SRR3123360, SRR3123347, SRR3123351, SRR3123356	Hiseq 2500	paired	87.4474	-
Leicoma	female	straight-haired	-	NGSPIG022	PRJEB9922	SAMEA3497846	ERS804995	ERR977254, ERR977255	Hiseq 2000	paired	13.8487	-
Mangalitza	male	curly-haired	TIHOPIG030	-	-	-	-	-	-	-	-	x
Mangalitza	male	curly-haired	TIHOPIG031	-	-	-	-	-	-	-	-	x
Mangalitza	male	curly-haired	TIHOPIG033	-	-	-	-	-	-	-	-	x
Mangalitza	female	curly-haired	TIHOPIG034	-	-	-	-	-	-	-	-	x
Mangalitza	male	curly-haired	TIHOPIG035	-	-	-	-	-	-	-	-	x
Mangalitza	female	curly-haired	TIHOPIG037	-	-	-	-	-	-	-	-	x
Mangalitza	male	curly-haired	TIHOPIG038	-	-	-	-	-	-	-	-	x
Mangalitza	female	curly-haired	TIHOPIG045	-	-	-	-	-	-	-	-	x
Mangalitza	female	curly-haired	TIHOPIG058	-	-	-	-	-	-	-	-	x
Mangalitza	female	curly-haired	TIHOPIG059	-	-	-	-	-	-	-	-	x
Mangalitza	female	curly-haired	TIHOPIG060	-	-	-	-	-	-	-	-	x
Mangalitza	female	curly-haired	TIHOPIG061	-	-	-	-	-	-	-	-	x
Mangalitza	female	curly-haired	TIHOPIG067	-	-	-	-	-	-	-	-	x
Mangalitza	female	curly-haired	TIHOPIG068	-	-	-	-	-	-	-	-	x
Mangalitza	male	curly-haired	TIHOPIG073	-	-	-	-	-	-	-	-	x
Mangalitza	male	curly-haired	TIHOPIG074	-	-	-	-	-	-	-	-	x
Mangalitza	female	curly-haired	-	NGSPIG004	PRJNA635602	SAMN15046032	SRP265728	SRR11913877	Nextseq500	paired	12.4129	x
Mangalitza	male	curly-haired	-	NGSPIG005	PRJNA239399	SAMN02665304	SRS562610	SRR1178923	Hiseq 2000	paired	10.8891	x
Mangalitza	male	curly-haired	-	NGSPIG006	PRJNA239399	SAMN02665305	SRS562611	SRR1178925	Hiseq 2000	paired	15.5147	x
Mangalitza	male	curly-haired	-	NGSPIG007	PRJNA239399	SAMN02665306	SRS562609	SRR1178916	Hiseq 2000	paired	15.0676	x
Mangalitza	female	curly-haired	-	NGSPIG008	PRJEB9922	SAMEA3497854	ERS805003	ERR977288, ERR977289, ERR977290	Hiseq 2000	paired	10.4762	x
Mangalitza	female	curly-haired	-	NGSPIG009	PRJEB9922	SAMEA3497855	ERS805004	ERR977291, ERR977292, ERR977293	Hiseq 2000	paired	11.8479	x
Mangalitza	female	curly-haired	TIHOPIG027	NGSPIG029	PRJNA635602	SAMN15046079	SRP265728	SRR11913876	Nextseq500	paired	15.0518	x
Mangalitza	male	curly-haired	TIHOPIG028	NGSPIG030	PRJNA635602	SAMN15046163	SRP265728	SRR11913875	Nextseq500	paired	5.86238	-
Mangalitza	male	curly-haired	TIHOPIG029	NGSPIG031	PRJNA635602	SAMN15046203	SRP265728	SRR11913874	Nextseq500	paired	10.0587	x
Mangalitza	female	curly-haired	TIHOPIG036	NGSPIG037	PRJNA635602	SAMN15046459	SRP265728	SRR11913878	Nextseq500	paired	9.05356	x
Mangalitza x Angeln Saddleback	female	curly-haired	TIHOPIG041	-	-	-	-	-	-	-	-	x
Mangalitza x Angeln Saddleback	male	curly-haired	TIHOPIG042	-	-	-	-	-	-	-	-	x
Mangalitza x Angeln Saddleback	female	curly-haired	TIHOPIG043	-	-	-	-	-	-	-	-	x
Mangalitza x Angeln Saddleback	female	curly-haired	TIHOPIG049	-	-	-	-	-	-	-	-	x
Mangalitza x Angeln Saddleback	male	curly-haired	-	NGSPIG033	PRJNA635602	SAMN15046287	SRP265728	SRR11913882	Nextseq500	paired	12.3722	x
Mangalitza x Angeln Saddleback	female	curly-haired	-	NGSPIG034	PRJNA635602	SAMN15046327	SRP265728	SRR11913881	Nextseq500	paired	10.3295	x
Mangalitza x Angeln Saddleback	male	curly-haired	-	NGSPIG036	PRJNA635602	SAMN15046410	SRP265728	SRR11913879	Nextseq500	paired	12.7847	x
Mangalitza x European Wild Boar	female	curly-haired	TIHOPIG062	-	-	-	-	-	-	-	-	x
Mangalitza x European Wild Boar	male	curly-haired	TIHOPIG063	-	-	-	-	-	-	-	-	x
Mangalitza x European Wild Boar	male	curly-haired	TIHOPIG064	-	-	-	-	-	-	-	-	x
Mangalitza x European Wild Boar	male	curly-haired	TIHOPIG065	-	-	-	-	-	-	-	-	x
(Mangalitza x European Wild Boar) x (Mangalitza x European Wild Boar)	male	curly-haired	TIHOPIG066	-	-	-	-	-	-	-	-	-
Mangalitza x European Wild Boar x Duroc x Pietrain	male	curly-haired	TIHOPIG078	-	-	-	-	-	-	-	-	-
Mangalitza x European Wild Boar x Duroc x Pietrain	male	curly-haired	TIHOPIG079	-	-	-	-	-	-	-	-	-
Mangalitza x European Wild Boar x Duroc x Pietrain	female	straight-haired	TIHOPIG080	-	-	-	-	-	-	-	-	-
Mangalitza x Miniaturpig	female	curly-haired	TIHOPIG052	-	-	-	-	-	-	-	-	x
Mangalitza x Miniaturpig	male	curly-haired	TIHOPIG053	-	-	-	-	-	-	-	-	x
Mangalitza x Miniaturpig	male	curly-haired	TIHOPIG054	-	-	-	-	-	-	-	-	x
Mangalitza x Spotted Bentheim pig	female	curly-haired	TIHOPIG069	-	-	-	-	-	-	-	-	x
Mangalitza x Spotted Bentheim pig	male	curly-haired	TIHOPIG070	-	-	-	-	-	-	-	-	x
Mangalitza x Spotted Bentheim pig	female	curly-haired	TIHOPIG071	-	-	-	-	-	-	-	-	x
Mangalitza x Spotted Bentheim pig	male	curly-haired	TIHOPIG072	-	-	-	-	-	-	-	-	x
Meishan	female	straight-haired	-	NGSPIG023	PRJNA309108	SAMN04440481	SRS1261813	SRR3123403	Hiseq 2000	paired	20.0256	-
Meishan	female	straight-haired	-	NGSPIG060	PRJNA378496	SAMN06562602	SRS2043302	SRR5336873, SRR5336874	Hiseq 2000	paired	12.7225	-
Meishan	female	straight-haired	-	NGSPIG061	PRJNA378496	SAMN06563583	SRS2044030	SRR5337895, SRR5337896	Hiseq 2000	paired	12.8282	-
Miniature pig	male	straight-haired	TIHOPIG040	NGSPIG035	PRJNA635602	SAMN15046357	SRP265728	SRR11913880	Nextseq500	paired	9.33438	x
Mini-Lewe	female	straight-haired	-	NGSPIG001	PRJEB27654	SAMEA4828325	ERS2648205	ERR2744287	Hiseq 2000	paired	15.0854	-
Mini-Lewe	female	straight-haired	-	NGSPIG002	PRJEB27654	SAMEA4828326	ERS2648206	ERR2744288	Hiseq 2000	paired	15.5544	-
Pietrain	male	straight-haired	TIHOPIG050	-	-	-	-	-	-	-	-	x
Pietrain	male	straight-haired	-	NGSPIG024	PRJEB9922	SAMEA3497860	ERS805009	ERR977305	Hiseq 2000	paired	8.14418	-
Pietrain	unspecified	straight-haired	-	NGSPIG062	PRJEB9326	SAMEA3376939	ERS718611	ERR875320, ERR875321	Hiseq 2000	paired	16.2113	x
Pietrain	unspecified	straight-haired	-	NGSPIG063	PRJEB9326	SAMEA3376937	ERS718609	ERR875316, ERR875317	Hiseq 2000	paired	13.9501	x
Pot-bellied pig	female	straight-haired	TIHOPIG044	-	-	-	-	-	-	-	-	x
Rongchang	male	straight-haired	-	NGSPIG064	PRJNA322309	SAMN06115552	SRS1844648	SRR5088932	Hiseq 2000	paired	13.6171	-
Rongchang	female	straight-haired	-	NGSPIG065	PRJNA322309	SAMN06115553	SRS1844647	SRR5088931	Hiseq 2000	paired	11.0778	-
Rongchang	female	straight-haired	-	NGSPIG066	PRJNA378496	SAMN06560051	SRS2040573	SRR5332253, SRR5332254, SRR5332325, SRR5332326	Hiseq 2000	paired	23.8228	-
Wild boar Switzerland	male	straight-haired	-	NGSPIG025	PRJEB9922	SAMEA3497877	ERS805026	ERR977352, ERR977353	Hiseq 2000	paired	17.8829	-
Wuzhishan Minipig	male	straight-haired	-	NGSPIG026	PRJNA438040	SAMN08689107	SRS3041621	SRR6832872	Hiseq 4000	paired	16.4779	-
Xiang	unspecified	straight-haired	-	NGSPIG027	PRJEB1683	SAMEA1557385	ERS177356	ERR173224	Hiseq 2000	paired	6.93411	-
Yorkshire	unspecified	straight-haired	-	NGSPIG010	PRJNA260763	SAMN03031189	SRS703326	SRR1581135	Hiseq 2000	paired	15.1163	-
Yorkshire	unspecified	straight-haired	-	NGSPIG067	PRJNA260763	SAMN03031190	SRS703327	SRR1581136	Hiseq 2000	paired	12.6666	-
Yorkshire	unspecified	straight-haired	-	NGSPIG068	PRJNA260763	SAMN03031193	SRS703332	SRR1581138	Hiseq 2000	paired	13.6216	-
Yucatan Minipig	female	straight-haired	-	NGSPIG028	PRJNA260763	SAMN03031161	SRS703296	SRR1581047	Hiseq 2000	paired	16.7293	-
Yucatan Minipig	female	straight-haired	-	NGSPIG069	PRJNA260763	SAMN03031166	SRS703302	SRR1581052	Hiseq 2000	paired	16.7269	-
Yucatan Minipig	female	straight-haired	-	NGSPIG070	PRJNA260763	SAMN03031169	SRS703305	SRR1581055	Hiseq 2000	paired	16.9237	-
